# Supplementary material for: Antimicrobial Resistance of Non-O157 Shiga Toxin-Producing Escherichia coli Isolated from Humans and Domestic Animals
Source: Antibiotics (Basel). 2021 Jan 14;10(1):74. doi: 10.3390/antibiotics10010074 (PMC7828786; doi:10.3390/antibiotics10010074)
Supplement: Supplementary file 1 [file antibiotics-10-00074-s001.zip]

Archive with 1 entries (1 files):
- antibiotics-1047807-supplementary.xlsx
