# Supplementary material for: Antimicrobial Resistance of Non-O157 Shiga Toxin-Producing Escherichia coli Isolated from Humans and Domestic Animals
Source: Antibiotics (Basel). 2021 Jan 14;10(1):74. doi: 10.3390/antibiotics10010074 (PMC7828786; doi:10.3390/antibiotics10010074)
Supplement: Supplementary file 1 [file antibiotics-10-00074-s001.zip › antibiotics-1047807-supplementary.xlsx]

## Sheet: Table S1
Table S1. Details of 298 non-O157 STEC isolates used in this study
Isolate	Accession number	Source	Region	O serogroup	H type	stx1	stx2	AMK	AMP	SAM	AZM	ATM	CTX	FOX	CAZ	CHL	CIP	PB	ETP	IPM	MEM	NA	F	TET	SXT	CZA
STEC173	SAMN15747998	Pig	Chongqing	O93	H30	-	2e	S	S	S	S	S	S	S	S	R	S	I	S	S	S	R	S	R	R	S
STEC216	SAMN15722070	Pig	Beijing	O93	H30	-	2e	S	S	S	S	S	S	S	S	R	S	R	S	S	S	S	S	R	R	S
STEC725	SAMN15722071	Sheep	Shandong	O93	H28	-	2k	S	S	S	S	S	S	S	S	S	S	I	S	S	S	S	S	S	S	S
STEC435	SAMN15722072	Human	Qinghai	O91	H14	1a	2b	S	S	S	S	S	S	S	S	S	S	I	S	S	S	S	S	S	S	S
STEC007	SAMN15722073	Sheep	Henan	O91	H14	1a	2b	S	S	S	S	S	S	S	S	S	S	I	S	S	S	S	S	S	S	S
STEC477	SAMN15722074	Sheep	Qinghai	O91	H14	1a	-	S	S	S	S	S	S	S	S	S	S	I	S	S	S	S	S	S	S	S
STEC028	SAMN15722075	Sheep	Henan	O9	H30	-	2e	S	R	S	S	S	S	S	S	I	I	I	S	S	S	R	I	R	R	S
STEC190	SAMN15722076	Pig	Beijing	O9	H30	-	2e	S	S	S	S	S	S	S	S	R	I	I	S	S	S	R	S	R	R	S
STEC195	SAMN15722077	Pig	Beijing	O9	H30	-	2e	S	S	S	S	S	S	S	S	S	S	I	S	S	S	R	S	R	R	S
STEC197	SAMN15722078	Pig	Beijing	O9	H30	-	2e	S	S	S	S	S	S	S	S	S	S	I	S	S	S	R	S	R	R	S
STEC203	SAMN15722079	Pig	Beijing	O9	H30	-	2e	S	R	S	S	S	S	S	S	I	I	I	S	S	S	R	I	R	R	S
STEC242	SAMN15722080	Pig	Beijing	O9	H4	-	2e	S	S	S	S	S	S	S	S	R	S	I	S	S	S	R	S	R	R	S
STEC252	SAMN15722081	Pig	Beijing	O9	H30	-	2e	S	S	S	S	S	S	S	S	S	S	I	S	S	S	S	S	R	S	S
STEC278	SAMN15722082	Cattle	Heilongjiang	O9	H30	-	2e	S	S	S	S	S	S	S	S	S	S	I	S	S	S	R	S	R	S	S
STEC284	SAMN15722083	Cattle	Heilongjiang	O9	H9	-	2e	S	S	S	S	S	S	S	S	R	S	I	S	S	S	R	S	R	R	S
STEC877	SAMN15722084	Cattle	Gansu	O87	H16	1a	2b	S	S	S	S	S	S	S	S	S	S	I	S	S	S	S	S	S	S	S
STEC919	SAMN15722085	Cattle	Gansu	O87	H16	1a	2b	S	S	S	S	S	S	S	S	S	S	I	S	S	S	S	S	S	S	S
STEC415	SAMN15722086	Human	Shanghai	O84	H2	1a	-	S	R	I	R	S	S	S	S	S	S	I	S	S	S	S	S	R	S	S
STEC519	SAMN15722087	Cattle	Sichuan	O84	H2	1a	-	S	S	S	S	S	S	S	S	S	S	I	S	S	S	S	S	S	S	S
STEC521	SAMN15722088	Cattle	Sichuan	O84	H2	1a	-	S	S	S	S	S	S	S	S	S	S	I	S	S	S	S	S	S	S	S
STEC523	SAMN15722089	Cattle	Sichuan	O84	H2	1a	-	S	S	S	S	S	S	S	S	S	S	I	S	S	S	S	S	S	S	S
STEC527	SAMN15722090	Cattle	Sichuan	O84	H2	1a	-	S	S	S	S	S	S	S	S	S	S	I	S	S	S	S	S	S	S	S
STEC532	SAMN15722091	Cattle	Sichuan	O84	H2	1a	-	S	S	S	S	S	S	S	S	S	S	I	S	S	S	S	S	S	S	S
STEC579	SAMN15722092	Cattle	Sichuan	O84	H2	1a	-	S	S	S	S	S	S	S	S	S	S	I	S	S	S	S	S	S	S	S
STEC967	SAMN15722093	Cattle	Gansu	O84	H2	1a	-	S	S	S	S	S	S	S	S	S	S	I	S	S	S	S	S	S	S	S
STEC084	SAMN15722094	Cattle	Qinghai	O81	H21	-	2a	S	S	S	S	S	S	S	S	S	S	I	S	S	S	S	S	S	S	S
STEC286	SAMN15722095	Cattle	Heilongjiang	O81	H31	-	2d	S	S	S	S	S	S	S	S	S	S	I	S	S	S	S	S	S	S	S
STEC509	SAMN15748013	Human	Guangdong	O8	H19	-	2e	S	S	S	S	S	S	S	S	S	S	I	S	S	S	S	S	R	S	S
STEC019	SAMN15722096	Sheep	Henan	O8	H21	1a	-	S	S	S	S	S	S	S	S	S	S	I	S	S	S	S	S	S	S	S
STEC065	SAMN15722097	Cattle	Qinghai	O8	H9	1a	2d	S	S	S	S	S	S	S	S	S	S	I	S	S	S	S	S	S	S	S
STEC1045	SAMN15722098	Sheep	Jiangsu	O8	H21	1a	-	S	S	S	S	S	S	S	S	S	S	I	S	S	S	S	S	S	S	S
STEC1046	SAMN15722099	Sheep	Jiangsu	O8	H21	1a	-	S	S	S	S	S	S	S	S	S	S	I	S	S	S	S	S	S	S	S
STEC1055	SAMN15722100	Sheep	Jiangsu	O8	H21	1a	-	S	S	S	S	S	S	S	S	S	S	I	S	S	S	S	S	S	S	S
STEC213	SAMN15722101	Pig	Beijing	O8	H19	-	2e	S	R	S	S	S	S	S	S	S	S	R	S	S	S	R	S	R	R	S
STEC513	SAMN15722102	Cattle	Sichuan	O8	H8	-	2a	S	S	S	S	S	S	S	S	S	S	I	S	S	S	S	S	S	S	S
STEC875	SAMN15722103	Cattle	Gansu	O8	H19	1a	2a	S	S	S	S	S	S	S	S	S	S	I	S	S	S	S	S	S	S	S
STEC891	SAMN15722104	Cattle	Gansu	O8	H19	-	2b	S	S	S	S	S	S	S	S	S	S	I	S	S	S	S	S	S	S	S
STEC896	SAMN15722105	Cattle	Gansu	O8	H19	-	2b	S	S	S	S	S	S	S	S	S	S	I	S	S	S	S	S	S	S	S
STEC897	SAMN15722106	Cattle	Gansu	O8	H25	1a	2d	S	S	S	S	S	S	S	S	S	S	I	S	S	S	S	S	S	S	S
STEC906	SAMN15722107	Cattle	Gansu	O8	H8	-	2d	S	S	S	S	S	S	S	S	S	S	I	S	S	S	S	S	S	S	S
STEC907	SAMN15722108	Cattle	Gansu	O8	H8	-	2a	S	S	S	S	S	S	S	S	S	S	I	S	S	S	S	S	S	S	S
STEC908	SAMN15722109	Cattle	Gansu	O8	H8	-	2a	S	S	S	S	S	S	S	S	S	S	I	S	S	S	S	S	S	S	S
STEC920	SAMN15722110	Cattle	Gansu	O8	H21	-	2d	S	S	S	S	S	S	S	S	S	S	I	S	S	S	S	S	S	S	S
STEC974	SAMN15722111	Cattle	Gansu	O8	H8	1a	2d	S	S	S	S	S	S	S	S	S	S	I	S	S	S	S	S	S	S	S
STEC1029	SAMN15722112	Sheep	Jiangsu	O76	H19	1c	-	S	S	S	S	S	S	S	S	S	S	I	S	S	S	R	S	S	S	S
STEC1031	SAMN15722113	Sheep	Jiangsu	O76	H19	1c	-	S	S	S	S	S	S	S	S	S	S	I	S	S	S	R	S	S	S	S
STEC1062	SAMN15722114	Sheep	Jiangsu	O76	H19	1c	-	S	S	S	S	S	S	S	S	S	S	I	S	S	S	R	S	S	S	S
STEC1066	SAMN15722115	Sheep	Jiangsu	O76	H19	1c	-	S	S	S	S	S	S	S	S	S	S	I	S	S	S	R	S	S	S	S
STEC1074	SAMN15722116	Sheep	Jiangsu	O76	H19	1c	-	S	S	S	S	S	S	S	S	S	S	I	S	S	S	S	S	S	S	S
STEC664	SAMN15722117	Sheep	Sichuan	O76	H19	1c	-	S	S	S	S	S	S	S	S	S	S	I	S	S	S	S	S	S	S	S
STEC687	SAMN15722118	Sheep	Sichuan	O76	H19	1c	-	S	S	S	S	S	S	S	S	S	S	I	S	S	S	S	S	S	S	S
STEC837	SAMN15722119	Sheep	Shandong	O76	H19	1c	-	S	S	S	S	S	S	S	S	S	S	I	S	S	S	S	S	S	S	S
STEC887	SAMN15722120	Cattle	Gansu	O76	H7	1a	-	S	S	S	S	S	S	S	S	S	S	I	S	S	S	S	S	S	S	S
STEC156	SAMN15722121	Cattle	Qinghai	O74	H8	-	2a	S	S	S	S	S	S	S	S	S	S	I	S	S	S	S	S	S	S	S
STEC158	SAMN15722122	Cattle	Qinghai	O74	H8	-	2a	S	S	S	S	S	S	S	S	S	S	I	S	S	S	S	S	S	S	S
STEC485	SAMN15722123	Sheep	Qinghai	O74	H8	-	2a	S	S	S	S	S	S	S	S	S	S	I	S	S	S	S	S	S	S	S
STEC892	SAMN15722124	Cattle	Gansu	O74	H42	1a	2d	S	S	S	S	S	S	S	S	S	S	I	S	S	S	S	S	S	S	S
STEC956	SAMN15722125	Cattle	Gansu	O74	H8	1a	2a	S	S	S	S	S	S	S	S	S	S	I	S	S	S	S	S	S	S	S
STEC095	SAMN15722126	Cattle	Qinghai	O74	H8	1a	-	S	S	S	S	S	S	S	S	S	S	I	S	S	S	S	S	S	S	S
STEC526	SAMN15722127	Cattle	Sichuan	O70	H31	1a	2d	S	S	S	S	S	S	S	S	S	S	I	S	S	S	S	S	S	S	S
STEC803	SAMN15722128	Cattle	Gansu	O70	H31	1a	2d	S	S	S	S	S	S	S	S	S	S	I	S	S	S	S	S	S	S	S
STEC1022	SAMN15722129	Sheep	Jiangsu	O66	H45	-	2b	S	S	S	R	S	S	S	S	S	S	I	S	S	S	R	S	R	R	S
STEC1034	SAMN15722130	Sheep	Jiangsu	O66	H45	-	2b	S	S	S	R	S	S	S	S	S	S	I	S	S	S	R	S	R	R	S
STEC1037	SAMN15722131	Sheep	Jiangsu	O66	H45	-	2b	S	S	S	R	S	S	S	S	S	S	I	S	S	S	R	S	R	R	S
STEC1040	SAMN15722132	Sheep	Jiangsu	O66	H45	-	2b	S	S	S	R	S	S	S	S	S	I	I	S	S	S	R	S	R	R	S
STEC1043	SAMN15722133	Sheep	Jiangsu	O66	H45	-	2b	S	S	S	R	S	S	S	S	S	I	I	S	S	S	R	S	R	R	S
STEC1059	SAMN15722134	Sheep	Jiangsu	O66	H21	1a	-	S	S	S	S	S	S	S	S	S	S	I	S	S	S	S	S	S	S	S
STEC1019	SAMN15722135	Sheep	Jiangsu	O6	H10	1c	-	S	R	S	R	I	R	S	S	R	S	I	S	S	S	S	S	R	R	S
STEC1021	SAMN15722136	Sheep	Jiangsu	O6	H10	1c	-	S	S	S	S	S	S	S	S	S	S	I	S	S	S	S	S	S	S	S
STEC1028	SAMN15722137	Sheep	Jiangsu	O6	H10	1c	-	S	S	S	S	S	S	S	S	S	S	I	S	S	S	S	S	S	S	S
STEC1032	SAMN15722138	Sheep	Jiangsu	O6	H10	1c	-	S	S	S	S	S	S	S	S	S	S	I	S	S	S	S	S	S	S	S
STEC1035	SAMN15722139	Sheep	Jiangsu	O6	H10	1c	-	S	S	S	S	S	S	S	S	S	S	I	S	S	S	S	S	S	S	S
STEC1039	SAMN15722140	Sheep	Jiangsu	O6	H10	1c	-	S	S	S	S	S	S	S	S	S	S	I	S	S	S	S	S	S	S	S
STEC1042	SAMN15722141	Sheep	Jiangsu	O6	H10	1c	-	S	S	S	S	S	S	S	S	S	S	I	S	S	S	S	S	S	S	S
STEC1064	SAMN15722142	Sheep	Jiangsu	O6	H49	1c	-	S	S	S	S	S	S	S	S	S	S	I	S	S	S	S	S	S	S	S
STEC1079	SAMN15722143	Sheep	Jiangsu	O6	H49	1c	-	S	S	S	S	S	S	S	S	S	S	I	S	S	S	S	S	S	S	S
STEC965	SAMN15722144	Cattle	Gansu	O55	H12	1a	-	R	R	R	S	R	R	S	S	R	S	I	S	S	S	S	S	R	R	S
STEC010	SAMN15722145	Sheep	Henan	O54	H16	1a	2b	S	S	S	S	S	S	S	S	S	S	I	S	S	S	S	S	S	S	S
STEC310	SAMN15748000	Human	Shanghai	O5	H9	1a	-	S	S	S	S	S	S	S	S	S	S	I	S	S	S	R	S	R	S	S
STEC407	SAMN15722146	Human	Shanghai	O5	H9	1a	-	S	S	S	S	S	S	S	S	S	S	I	S	S	S	R	S	R	S	S
STEC056	SAMN15722147	Cattle	Qinghai	O5	H21	-	2d	S	S	S	S	S	S	S	S	S	S	I	S	S	S	S	S	S	S	S
STEC057	SAMN15722148	Cattle	Qinghai	O5	H21	-	2d	S	S	S	S	S	S	S	S	S	S	I	S	S	S	S	S	S	S	S
STEC689	SAMN15722149	Cattle	Shandong	O5	H9	1a	-	S	S	S	S	S	S	S	S	S	S	I	S	S	S	S	S	S	S	S
STEC850	SAMN15722150	Sheep	Shandong	O48	H21	-	2k	S	S	S	S	S	S	S	S	S	S	I	S	S	S	S	S	S	S	S
STEC434	SAMN15722151	Human	Guangdong	O43	H2	-	2d	S	S	S	S	S	S	S	S	S	S	I	S	S	S	S	S	S	S	S
STEC003	SAMN15722152	Sheep	Henan	O43	H2	1c	2b	S	S	S	S	S	S	S	S	S	S	I	S	S	S	S	S	S	S	S
STEC1063	SAMN15722153	Sheep	Jiangsu	O43	H2	-	2b	S	S	S	S	S	S	S	S	S	S	I	S	S	S	S	S	S	S	S
STEC1065	SAMN15722154	Sheep	Jiangsu	O43	H2	-	2b	S	S	S	S	S	S	S	S	S	S	I	S	S	S	S	S	S	S	S
STEC1069	SAMN15722155	Sheep	Jiangsu	O43	H2	-	2b	S	S	S	S	S	S	S	S	S	S	I	S	S	S	S	S	S	S	S
STEC694	SAMN15722156	Sheep	Shandong	O43	H2	1c	-	S	S	S	S	S	S	S	S	S	S	I	S	S	S	S	S	S	S	S
STEC699	SAMN15722157	Cattle	Shandong	O4	H10	1a	-	S	S	S	S	S	S	S	S	S	S	I	S	S	S	S	S	S	S	S
STEC1020	SAMN15722158	Sheep	Jiangsu	O38	H26	1c	-	S	S	S	S	S	S	S	S	R	S	I	S	S	S	S	S	R	S	S
STEC1026	SAMN15722159	Sheep	Jiangsu	O38	H26	1c	-	S	S	S	R	S	S	S	S	R	S	I	S	S	S	S	S	R	S	S
STEC1033	SAMN15722160	Sheep	Jiangsu	O38	H26	1c	-	S	S	S	S	S	S	S	S	R	S	I	S	S	S	S	S	R	S	S
STEC1036	SAMN15722161	Sheep	Jiangsu	O38	H26	1c	-	S	S	S	R	S	S	S	S	R	S	I	S	S	S	S	S	R	R	S
STEC1041	SAMN15722162	Sheep	Jiangsu	O38	H26	1c	-	S	S	S	S	S	S	S	S	R	S	I	S	S	S	S	S	R	S	S
STEC1077	SAMN15722163	Sheep	Jiangsu	O30	H7	1a	-	S	S	S	S	S	S	S	S	S	S	I	S	S	S	R	S	S	S	S
STEC886	SAMN15722164	Cattle	Gansu	O29	H12	1a	2d	S	S	S	S	S	S	S	S	S	S	I	S	S	S	S	S	S	S	S
STEC406	SAMN15722165	Human	Shanghai	O26	H11	1a	-	S	S	S	S	S	S	S	S	S	S	I	S	S	S	S	S	S	S	S
STEC411	SAMN15748007	Human	Shanghai	O26	H11	1a	-	S	S	S	S	S	S	S	S	S	S	I	S	S	S	S	S	S	S	S
STEC416	SAMN15748009	Human	Shanghai	O26	H11	1a	-	S	S	S	S	S	S	S	S	S	S	I	S	S	S	S	S	S	S	S
STEC508	SAMN15748012	Human	Shanghai	O26	H11	1a	-	S	S	S	S	S	S	S	S	S	S	I	S	S	S	S	S	S	S	S
STEC204	SAMN15722166	Pig	Beijing	O26	H30	-	2e	S	S	S	S	S	S	S	S	S	S	I	S	S	S	R	S	R	R	S
STEC237	SAMN15722167	Pig	Beijing	O26	H30	-	2e	S	S	S	S	S	S	S	S	S	S	I	S	S	S	R	S	R	S	S
STEC250	SAMN15722168	Pig	Beijing	O26	H30	-	2e	S	S	S	S	S	S	S	S	S	S	I	S	S	S	R	S	R	R	S
STEC011	SAMN15722169	Sheep	Henan	O22	H8	1c	-	S	S	S	S	S	S	S	S	S	S	I	S	S	S	S	S	S	S	S
STEC1013	SAMN15722170	Sheep	Jiangsu	O22	H8	1a	-	S	S	S	S	S	S	S	S	S	S	I	S	S	S	S	S	S	S	S
STEC1014	SAMN15722171	Sheep	Jiangsu	O22	H8	1a	-	S	S	S	S	S	S	S	S	S	S	I	S	S	S	S	S	S	S	S
STEC1015	SAMN15722172	Sheep	Jiangsu	O22	H8	1a	-	S	S	S	S	S	S	S	S	S	S	I	S	S	S	S	S	S	S	S
STEC1016	SAMN15722173	Sheep	Jiangsu	O22	H8	1a	-	S	S	S	S	S	S	S	S	S	S	I	S	S	S	S	S	S	S	S
STEC1051	SAMN15722174	Sheep	Jiangsu	O22	H8	1a	-	S	S	S	S	S	S	S	S	S	S	I	S	S	S	S	S	S	S	S
STEC1052	SAMN15722175	Sheep	Jiangsu	O22	H8	1a	-	S	S	S	S	S	S	S	S	S	S	I	S	S	S	S	S	S	S	S
STEC281	SAMN15722176	Cattle	Heilongjiang	O22	H8	1a	2b	S	S	S	S	S	S	S	S	S	S	I	S	S	S	S	S	S	S	S
STEC640	SAMN15748016	Sheep	Sichuan	O22	H16	-	2b	S	S	S	S	S	S	S	S	S	S	I	S	S	S	S	S	S	S	S
STEC641	SAMN15722177	Sheep	Sichuan	O22	H16	-	2b	S	R	I	R	S	S	S	S	S	S	I	S	S	S	S	S	R	S	S
STEC642	SAMN15722178	Sheep	Sichuan	O22	H16	-	2b	S	R	I	R	S	S	S	S	S	S	I	S	S	S	S	S	R	S	S
STEC643	SAMN15722179	Sheep	Sichuan	O22	H16	-	2b	S	R	I	R	S	S	S	S	S	S	I	S	S	S	S	S	R	S	S
STEC644	SAMN15722180	Sheep	Sichuan	O22	H16	-	2b	S	R	I	R	S	S	S	S	S	S	I	S	S	S	S	S	R	S	S
STEC645	SAMN15722181	Sheep	Sichuan	O22	H16	-	2b	S	R	I	R	S	S	S	S	S	S	I	S	S	S	S	S	R	S	S
STEC646	SAMN15722182	Sheep	Sichuan	O22	H16	-	2b	S	R	I	R	S	S	S	S	S	S	I	S	S	S	S	S	R	S	S
STEC647	SAMN15722183	Sheep	Sichuan	O22	H16	-	2b	S	R	I	R	S	S	S	S	S	S	I	S	S	S	S	S	R	S	S
STEC649	SAMN15722184	Sheep	Sichuan	O22	H16	-	2b	S	S	S	S	S	S	S	S	S	S	I	S	S	S	S	S	S	S	S
STEC651	SAMN15722185	Sheep	Sichuan	O22	H16	-	2b	S	S	S	S	S	S	S	S	S	S	I	S	S	S	S	S	S	S	S
STEC652	SAMN15722186	Sheep	Sichuan	O22	H16	-	2b	S	S	S	S	S	S	S	S	S	S	I	S	S	S	S	S	S	S	S
STEC655	SAMN15722187	Sheep	Sichuan	O22	H16	-	2b	S	S	S	S	S	S	S	S	S	S	I	S	S	S	S	S	S	S	S
STEC657	SAMN15722188	Sheep	Sichuan	O22	H16	-	2b	S	S	S	S	S	S	S	S	S	S	I	S	S	S	S	S	S	S	S
STEC684	SAMN15722189	Sheep	Sichuan	O22	H16	-	2b	S	S	S	S	S	S	S	S	S	S	I	S	S	S	S	S	S	S	S
STEC685	SAMN15722190	Sheep	Sichuan	O22	H16	-	2b	S	S	S	S	S	S	S	S	S	S	I	S	S	S	S	S	S	S	S
STEC688	SAMN15722191	Sheep	Sichuan	O22	H16	-	2b	S	S	S	S	S	S	S	S	S	S	I	S	S	S	S	S	S	S	S
STEC733	SAMN15722192	Sheep	Shandong	O22	H7	1c	2b	S	S	S	S	S	S	S	S	I	S	I	S	S	S	S	I	R	R	S
STEC878	SAMN15722193	Cattle	Gansu	O22	H16	1a	2d	S	S	S	R	S	S	S	S	S	S	I	S	S	S	S	S	S	S	S
STEC408	SAMN15722194	Human	Shanghai	O21	H25	1a	-	S	S	S	S	S	S	S	S	S	S	I	S	S	S	S	S	S	S	S
STEC008	SAMN15722195	Sheep	Henan	O21	H25	-	2b	S	S	S	S	S	S	S	S	S	S	I	S	S	S	S	S	S	S	S
STEC1012	SAMN15747994	Sheep	Jiangsu	O21	H25	1a	-	S	S	S	S	S	S	S	S	S	S	I	S	S	S	S	S	S	S	S
STEC1044	SAMN15722196	Sheep	Jiangsu	O21	H25	1a	-	S	S	S	S	S	S	S	S	S	S	I	S	S	S	R	S	S	S	S
STEC1047	SAMN15722197	Sheep	Jiangsu	O21	H25	1a	-	S	S	S	S	S	S	S	S	S	S	I	S	S	S	S	S	S	S	S
STEC1053	SAMN15722198	Sheep	Jiangsu	O21	H25	1a	-	S	S	S	S	S	S	S	S	S	S	I	S	S	S	S	S	S	S	S
STEC1061	SAMN15722199	Sheep	Jiangsu	O21	H25	1a	-	S	S	S	S	S	S	S	S	S	S	I	S	S	S	S	S	S	S	S
STEC1067	SAMN15722200	Sheep	Jiangsu	O21	H25	1a	-	S	S	S	S	S	S	S	S	S	S	I	S	S	S	R	S	S	S	S
STEC1068	SAMN15722201	Sheep	Jiangsu	O21	H25	1a	-	S	S	S	S	S	S	S	S	S	S	I	S	S	S	R	S	S	S	S
STEC1070	SAMN15722202	Sheep	Jiangsu	O21	H25	1a	-	S	S	S	S	S	S	S	S	S	S	I	S	S	S	R	S	S	S	S
STEC1071	SAMN15722203	Sheep	Jiangsu	O21	H25	1a	-	S	S	S	S	S	S	S	S	S	S	I	S	S	S	R	S	S	S	S
STEC1072	SAMN15722204	Sheep	Jiangsu	O21	H25	1a	-	S	S	S	S	S	S	S	S	S	S	I	S	S	S	R	S	S	S	S
STEC1073	SAMN15722205	Sheep	Jiangsu	O21	H25	1a	-	S	S	S	S	S	S	S	S	S	S	I	S	S	S	R	S	S	S	S
STEC1075	SAMN15722206	Sheep	Jiangsu	O21	H25	1a	-	S	S	S	S	S	S	S	S	S	S	I	S	S	S	R	S	S	S	S
STEC1076	SAMN15722207	Sheep	Jiangsu	O21	H25	1a	-	S	S	S	S	S	S	S	S	S	S	I	S	S	S	S	S	S	S	S
STEC639	SAMN15748015	Sheep	Sichuan	O21	H25	1a	-	S	R	S	S	S	S	S	S	S	I	I	S	S	S	R	S	R	S	S
STEC650	SAMN15722208	Sheep	Sichuan	O21	H25	1a	-	S	R	S	R	S	S	S	S	R	I	I	S	S	S	R	S	R	S	S
STEC653	SAMN15722209	Sheep	Sichuan	O21	H25	1a	-	S	R	S	S	S	S	S	S	S	I	I	S	S	S	R	S	R	S	S
STEC658	SAMN15722210	Sheep	Sichuan	O21	H25	1a	-	S	R	S	R	S	S	S	S	R	I	I	S	S	S	R	S	R	S	S
STEC659	SAMN15722211	Sheep	Sichuan	O21	H25	1a	-	S	R	S	R	S	S	S	S	R	I	I	S	S	S	R	S	R	S	S
STEC660	SAMN15722212	Sheep	Sichuan	O21	H25	1a	-	S	R	I	R	S	S	S	S	R	I	I	S	S	S	R	S	R	S	S
STEC661	SAMN15722213	Sheep	Sichuan	O21	H25	1a	-	S	R	S	R	S	S	S	S	R	I	I	S	S	S	R	S	R	S	S
STEC662	SAMN15722214	Sheep	Sichuan	O21	H25	1a	-	S	R	S	R	S	S	S	S	R	I	I	S	S	S	R	S	R	S	S
STEC663	SAMN15722215	Sheep	Sichuan	O21	H25	1a	-	S	R	S	R	S	S	S	S	R	I	I	S	S	S	R	S	R	S	S
STEC665	SAMN15722216	Sheep	Sichuan	O21	H25	1a	-	S	R	S	R	S	S	S	S	R	I	I	S	S	S	R	S	R	S	S
STEC666	SAMN15722217	Sheep	Sichuan	O21	H25	1a	-	S	R	S	R	S	S	S	S	R	I	I	S	S	S	R	S	R	S	S
STEC667	SAMN15722218	Sheep	Sichuan	O21	H25	1a	-	S	R	S	R	S	S	S	S	R	I	I	S	S	S	R	S	R	S	S
STEC668	SAMN15722219	Sheep	Sichuan	O21	H25	1a	-	S	R	S	R	S	S	S	S	R	I	I	S	S	S	R	S	R	S	S
STEC669	SAMN15722220	Sheep	Sichuan	O21	H25	1a	-	S	R	S	R	S	S	S	S	R	I	I	S	S	S	R	S	R	S	S
STEC670	SAMN15722221	Sheep	Sichuan	O21	H25	1a	-	S	R	S	R	S	S	S	S	R	I	I	S	S	S	R	S	R	S	S
STEC671	SAMN15722222	Sheep	Sichuan	O21	H25	1a	-	S	R	S	R	S	S	S	S	R	I	I	S	S	S	R	S	R	S	S
STEC672	SAMN15722223	Sheep	Sichuan	O21	H25	1a	-	S	R	I	R	S	S	S	S	R	I	I	S	S	S	R	S	R	S	S
STEC673	SAMN15722224	Sheep	Sichuan	O21	H25	1a	-	S	R	S	R	S	S	S	S	R	I	I	S	S	S	R	S	R	S	S
STEC674	SAMN15722225	Sheep	Sichuan	O21	H25	1a	-	R	R	S	R	S	S	S	S	R	I	I	S	S	S	R	S	R	S	S
STEC675	SAMN15722226	Sheep	Sichuan	O21	H25	1a	-	S	R	S	R	S	S	S	S	R	I	I	S	S	S	R	S	R	S	S
STEC676	SAMN15722227	Sheep	Sichuan	O21	H25	1a	-	S	R	S	R	S	S	S	S	S	I	I	S	S	S	R	S	R	S	S
STEC677	SAMN15722228	Sheep	Sichuan	O21	H25	1a	-	S	R	S	R	S	S	S	S	R	I	I	S	S	S	R	S	R	S	S
STEC678	SAMN15722229	Sheep	Sichuan	O21	H25	1a	-	S	R	S	R	S	S	S	S	R	I	I	S	S	S	R	S	R	S	S
STEC679	SAMN15722230	Sheep	Sichuan	O21	H25	1a	-	S	R	S	R	S	S	S	S	R	I	I	S	S	S	R	S	R	S	S
STEC680	SAMN15722231	Sheep	Sichuan	O21	H25	1a	-	S	R	S	R	S	S	S	S	R	I	I	S	S	S	R	S	R	S	S
STEC681	SAMN15722232	Sheep	Sichuan	O21	H25	1a	-	S	R	S	R	S	S	S	S	R	I	I	S	S	S	R	S	R	S	S
STEC682	SAMN15722233	Sheep	Sichuan	O21	H25	1a	-	S	R	S	R	S	S	S	S	R	I	I	S	S	S	R	S	R	S	S
STEC683	SAMN15722234	Sheep	Sichuan	O21	H25	1a	-	S	R	S	R	S	S	S	S	R	I	I	S	S	S	R	S	R	S	S
STEC695	SAMN15722235	Sheep	Shandong	O21	H25	1a	-	S	S	S	S	S	S	S	S	S	S	I	S	S	S	S	S	S	S	S
STEC700	SAMN15722236	Sheep	Shandong	O21	H25	1a	-	S	S	S	S	S	S	S	S	S	S	I	S	S	S	S	S	S	S	S
STEC413	SAMN15748008	Human	Shanghai	O20	H30	-	2e	S	S	S	R	S	S	S	S	S	S	I	S	S	S	S	S	R	S	S
STEC115	SAMN15722237	Cattle	Qinghai	O20	H14	-	2a	S	S	S	S	S	S	S	S	S	S	I	S	S	S	S	S	S	S	S
STEC017	SAMN15722238	Sheep	Henan	O2	H25	-	2g	S	S	S	S	S	S	S	S	S	S	I	S	S	S	S	S	S	S	S
STEC163	SAMN15722239	Pig	Chongqing	O2	H32	-	2e	S	R	I	S	S	R	S	S	R	S	R	S	S	S	S	R	R	R	S
STEC172	SAMN15722240	Pig	Chongqing	O2	H32	-	2e	S	R	S	S	S	R	S	S	R	S	R	S	S	S	S	R	R	R	S
STEC270	SAMN15722241	Pig	Heilongjiang	O2	H32	-	2e	S	S	S	S	S	S	S	S	S	S	R	S	S	S	R	S	R	S	S
STEC703	SAMN15722242	Cattle	Shandong	O2	H29	-	2d	S	S	S	S	S	S	S	S	S	S	I	S	S	S	S	S	S	S	S
STEC802	SAMN15722243	Cattle	Gansu	O2	H29	-	2b	S	S	S	S	S	S	S	S	S	S	I	S	S	S	S	S	S	S	S
STEC151	SAMN15722244	Cattle	Qinghai	O2	H45	1a	-	S	S	S	S	S	S	S	S	S	S	I	S	S	S	S	S	S	S	S
STEC039	SAMN15722245	Cattle	Qinghai	O185	H7	1a	-	S	S	S	S	S	S	S	S	S	S	I	S	S	S	S	S	S	S	S
STEC1001	SAMN15722246	Cattle	Gansu	O185	H7	1a	2a	S	S	S	S	S	S	S	S	S	S	I	S	S	S	S	S	S	S	S
STEC975	SAMN15722247	Cattle	Gansu	O181	H4	1a	2d	S	S	S	S	S	S	S	S	S	S	I	S	S	S	S	S	S	S	S
STEC973	SAMN15722248	Cattle	Gansu	O18	H2	-	2a	S	S	S	S	S	S	S	S	S	S	I	S	S	S	S	S	S	S	S
STEC054	SAMN15722249	Cattle	Qinghai	O179	H8	1a	2a	S	S	S	S	S	S	S	S	S	S	I	S	S	S	S	S	S	S	S
STEC1002	SAMN15722250	Cattle	Gansu	O179	H8	-	2c	S	S	S	S	S	S	S	S	S	S	I	S	S	S	S	S	S	S	S
STEC484	SAMN15722251	Sheep	Qinghai	O179	H8	-	2b	S	S	S	S	S	S	S	S	S	S	I	S	S	S	S	S	S	S	S
STEC888	SAMN15722252	Cattle	Gansu	O179	H8	1a	2a	S	S	S	S	S	S	S	S	S	S	I	S	S	S	S	S	S	S	S
STEC954	SAMN15722253	Cattle	Gansu	O179	H8	-	2b	S	S	S	S	S	S	S	S	S	S	I	S	S	S	S	S	S	S	S
STEC120	SAMN15722254	Cattle	Qinghai	O179	H8	1a	2d	S	S	S	S	S	S	S	S	S	S	I	S	S	S	S	S	S	S	S
STEC926	SAMN15722255	Cattle	Gansu	O178	H19	1a	2a	S	S	S	S	S	S	S	S	S	S	I	S	S	S	S	S	S	S	S
STEC283	SAMN15722256	Cattle	Heilongjiang	O177	H9	-	2g	S	S	S	S	S	S	S	S	R	S	I	S	S	S	R	S	R	R	S
STEC461	SAMN15722257	Cattle	Shandong	O177	H25	-	2c	S	S	S	S	S	S	S	S	S	S	I	S	S	S	S	S	S	S	S
STEC522	SAMN15722258	Cattle	Sichuan	O177	H25	-	2c	S	S	S	S	S	S	S	S	S	S	I	S	S	S	S	S	S	S	S
STEC555	SAMN15722259	Cattle	Sichuan	O177	H25	-	2c	S	S	S	S	S	S	S	S	S	S	I	S	S	S	S	S	S	S	S
STEC557	SAMN15722260	Cattle	Sichuan	O177	H25	-	2c	S	S	S	S	S	S	S	S	S	S	I	S	S	S	S	S	S	S	S
STEC574	SAMN15722261	Cattle	Sichuan	O177	H25	-	2c	S	S	S	S	S	S	S	S	S	S	I	S	S	S	S	S	S	S	S
STEC943	SAMN15722262	Cattle	Gansu	O177	H25	-	2a	S	S	S	S	S	S	S	S	S	S	I	S	S	S	S	S	S	S	S
STEC697	SAMN15722263	Sheep	Shandong	O176	H4	1c	-	S	S	S	S	S	S	S	S	S	S	I	S	S	S	S	S	S	S	S
STEC100	SAMN15722264	Cattle	Qinghai	O175	H8	1a	2b	S	S	S	S	S	S	S	S	S	S	I	S	S	S	S	S	S	S	S
STEC507	SAMN15748011	Human	Shandong	O174	H28	1c	-	S	R	I	S	R	R	S	R	R	I	I	S	S	S	R	S	R	R	S
STEC089	SAMN15722265	Cattle	Qinghai	O171	H21	1a	-	S	S	S	S	S	S	S	S	S	S	I	S	S	S	S	S	S	S	S
STEC654	SAMN15722266	Sheep	Sichuan	O171	H25	1c	-	S	R	S	R	S	S	S	S	R	S	I	S	S	S	S	S	R	S	S
STEC770	SAMN15722267	Sheep	Shandong	O171	H25	1c	-	S	R	I	S	I	R	S	S	R	S	I	S	S	S	S	S	R	S	S
STEC771	SAMN15722268	Sheep	Shandong	O171	H25	1c	-	S	R	I	S	I	R	S	S	R	S	I	S	S	S	S	S	R	S	S
STEC838	SAMN15722269	Sheep	Shandong	O171	H25	1c	-	S	S	S	S	S	S	S	S	S	S	I	S	S	S	S	S	S	S	S
STEC843	SAMN15722270	Sheep	Shandong	O171	H25	1c	-	S	S	S	S	S	S	S	S	S	S	I	S	S	S	S	S	S	S	S
STEC895	SAMN15722271	Cattle	Gansu	O171	H21	1a	-	S	S	S	S	S	S	S	S	S	S	I	S	S	S	S	S	S	S	S
STEC905	SAMN15722272	Cattle	Gansu	O171	H21	1a	-	S	S	S	S	S	S	S	S	S	S	I	S	S	S	S	S	S	S	S
STEC953	SAMN15722273	Cattle	Gansu	O171	H21	1a	-	S	S	S	S	S	S	S	S	S	S	I	S	S	S	S	S	S	S	S
STEC981	SAMN15722274	Cattle	Gansu	O171	H21	1a	-	S	S	S	S	S	S	S	S	S	S	I	S	S	S	S	S	S	S	S
STEC061	SAMN15722275	Cattle	Qinghai	O17	H45	-	2g	S	S	S	S	S	S	S	S	S	S	I	S	S	S	S	S	S	S	S
STEC062	SAMN15722276	Cattle	Qinghai	O17	H45	-	2g	S	S	S	S	S	S	S	S	S	S	I	S	S	S	S	S	S	S	S
STEC229	SAMN15722277	Pig	Beijing	O168	H38	-	2e	S	S	S	S	S	S	S	S	S	S	I	S	S	S	R	S	S	S	S
STEC691	SAMN15722278	Cattle	Shandong	O165	H25	-	2c	S	S	S	S	S	S	S	S	S	S	I	S	S	S	S	S	S	S	S
STEC1080	SAMN15747997	Human	Heilongjiang	O164	H21	-	2k	S	R	S	S	S	S	S	S	S	S	I	S	S	S	R	S	R	S	S
STEC438	SAMN15722279	Human	Guangdong	O164	H21	1c	-	S	S	S	S	S	S	S	S	S	S	I	S	S	S	S	S	R	S	S
STEC174	SAMN15747999	Pig	Chongqing	O16	H26	-	2e	S	S	S	S	S	S	S	S	S	S	I	S	S	S	S	S	R	S	S
STEC180	SAMN15722280	Pig	Chongqing	O16	H30	-	2e	S	S	S	S	S	S	S	S	S	S	I	S	S	S	R	S	R	R	S
STEC226	SAMN15722281	Pig	Beijing	O16	H30	-	2e	S	S	S	S	S	S	S	S	S	S	R	S	S	S	R	S	R	R	S
STEC251	SAMN15722282	Pig	Beijing	O16	H30	-	2e	S	S	S	S	S	S	S	S	S	S	I	S	S	S	R	S	R	R	S
STEC254	SAMN15722283	Pig	Beijing	O16	H30	-	2e	S	S	S	R	S	S	S	S	S	S	I	S	S	S	R	S	R	R	S
STEC1030	SAMN15722284	Sheep	Jiangsu	O159	H12	-	2k	S	S	S	S	S	S	S	S	S	S	I	S	S	S	S	S	S	S	S
STEC129	SAMN15722285	Cattle	Qinghai	O159	H21	1a	2d	S	S	S	S	S	S	S	S	S	S	I	S	S	S	S	S	S	S	S
STEC1023	SAMN15722286	Sheep	Jiangsu	O155	H21	-	2k	S	S	S	S	S	S	S	S	S	S	I	S	S	S	S	S	S	S	S
STEC1025	SAMN15747996	Sheep	Jiangsu	O155	H21	-	2k	S	S	S	S	S	S	S	S	S	S	I	S	S	S	S	S	S	S	S
STEC1027	SAMN15722287	Sheep	Jiangsu	O155	H21	-	2k	S	S	S	R	S	S	S	S	R	S	I	S	S	S	S	S	S	S	S
STEC1049	SAMN15722288	Sheep	Jiangsu	O155	H21	-	2k	S	S	S	S	S	S	S	S	S	S	I	S	S	S	S	S	S	S	S
STEC1050	SAMN15722289	Sheep	Jiangsu	O155	H21	-	2k	S	S	S	S	S	S	S	S	S	S	I	S	S	S	S	S	S	S	S
STEC1054	SAMN15722290	Sheep	Jiangsu	O155	H21	-	2k	S	S	S	S	S	S	S	S	S	S	I	S	S	S	S	S	S	S	S
STEC1056	SAMN15722291	Sheep	Jiangsu	O155	H21	-	2k	S	S	S	S	S	S	S	S	S	S	I	S	S	S	S	S	S	S	S
STEC1057	SAMN15722292	Sheep	Jiangsu	O155	H21	-	2k	S	S	S	S	S	S	S	S	S	S	I	S	S	S	S	S	S	S	S
STEC1058	SAMN15722293	Sheep	Jiangsu	O155	H21	-	2k	S	S	S	S	S	S	S	S	S	S	I	S	S	S	S	S	S	S	S
STEC1060	SAMN15722294	Sheep	Jiangsu	O155	H21	-	2k	S	S	S	R	S	S	S	S	R	S	I	S	S	S	S	S	R	R	S
STEC835	SAMN15722295	Sheep	Shandong	O155	H21	-	2k	S	S	S	S	S	S	S	S	S	S	I	S	S	S	S	S	S	S	S
STEC849	SAMN15722296	Sheep	Shandong	O155	H21	-	2k	S	S	S	S	S	S	S	S	S	S	I	S	S	S	S	S	S	S	S
STEC851	SAMN15722297	Sheep	Shandong	O155	H21	-	2k	S	S	S	S	S	S	S	S	S	S	I	S	S	S	S	S	S	S	S
STEC852	SAMN15722298	Sheep	Shandong	O155	H21	-	2k	S	S	S	S	S	S	S	S	S	S	I	S	S	S	S	S	S	S	S
STEC854	SAMN15722299	Sheep	Shandong	O155	H21	-	2k	S	S	S	S	S	S	S	S	S	S	I	S	S	S	S	S	S	S	S
STEC856	SAMN15722300	Sheep	Shandong	O155	H21	-	2k	S	S	S	S	S	S	S	S	S	S	I	S	S	S	S	S	S	S	S
STEC859	SAMN15722301	Sheep	Shandong	O155	H21	-	2k	S	S	S	S	S	S	S	S	S	S	I	S	S	S	S	S	S	S	S
STEC724	SAMN15722302	Sheep	Shandong	O152	H8	-	2b	S	S	S	S	S	S	S	S	S	S	I	S	S	S	S	S	S	S	S
STEC756	SAMN15722303	Sheep	Shandong	O152	H8	1a	2b	S	S	S	S	S	S	S	S	S	S	I	S	S	S	S	S	S	S	S
STEC830	SAMN15722304	Sheep	Shandong	O152	H8	1a	-	S	S	S	S	S	S	S	S	S	S	I	S	S	S	S	S	S	S	S
STEC015	SAMN15722305	Sheep	Henan	O150	H8	1c	-	S	S	S	S	S	S	S	S	S	S	I	S	S	S	S	S	S	S	S
STEC1038	SAMN15722306	Sheep	Jiangsu	O150	H8	1c	-	S	S	S	S	S	S	S	S	S	S	I	S	S	S	R	S	S	S	S
STEC648	SAMN15748017	Sheep	Sichuan	O150	H8	1c	-	S	S	S	S	S	S	S	S	S	S	I	S	S	S	S	S	S	S	S
STEC686	SAMN15722307	Sheep	Sichuan	O150	H8	1c	-	S	S	S	S	S	S	S	S	S	S	I	S	S	S	S	S	S	S	S
STEC410	SAMN15722308	Human	Shanghai	O149	H10	1c	-	S	S	S	S	S	S	S	S	S	S	I	S	S	S	S	S	S	S	S
STEC865	SAMN15748018	Human	Guangxi	O146	H10	1c	-	S	S	S	S	S	S	S	S	S	S	I	S	S	S	S	S	S	S	S
STEC866	SAMN15748019	Human	Guangxi	O146	H10	1c	-	S	S	S	S	S	S	S	S	S	S	I	S	S	S	S	S	S	S	S
STEC506	SAMN15748010	Human	Shandong	O136	H20	1a	-	S	S	S	S	S	S	S	S	S	S	I	S	S	S	S	S	S	S	S
STEC867	SAMN15722309	Cattle	Gansu	O136	H12	1a	-	S	S	S	S	S	S	S	S	S	S	I	S	S	S	S	S	S	S	S
STEC858	SAMN15722310	Sheep	Shandong	O133	H25	-	2k	S	S	S	S	S	S	S	S	S	S	I	S	S	S	S	S	S	S	S
STEC122	SAMN15722311	Cattle	Qinghai	O132	H40	-	2b	S	S	S	S	S	S	S	S	S	S	I	S	S	S	S	S	S	S	S
STEC397	SAMN15722312	Human	Henan	O130	H8	1c	-	S	S	S	S	S	S	S	S	S	S	I	S	S	S	S	S	S	S	S
STEC398	SAMN15748001	Human	Henan	O130	H8	1c	-	S	S	S	S	S	S	S	S	S	S	I	S	S	S	S	S	S	S	S
STEC399	SAMN15748002	Human	Henan	O130	H8	1c	-	S	S	S	S	S	S	S	S	S	S	I	S	S	S	S	S	S	S	S
STEC400	SAMN15722313	Human	Henan	O130	H8	1c	-	S	S	S	S	S	S	S	S	S	S	I	S	S	S	S	S	S	S	S
STEC401	SAMN15748003	Human	Henan	O130	H8	1c	-	S	S	S	S	S	S	S	S	S	S	I	S	S	S	S	S	S	S	S
STEC404	SAMN15748005	Human	Henan	O130	H8	1c	-	S	S	S	S	S	S	S	S	S	S	I	S	S	S	S	S	S	S	S
STEC476	SAMN15722314	Sheep	Qinghai	O130	H8	1c	-	S	S	S	S	S	S	S	S	S	S	I	S	S	S	S	S	S	S	S
STEC006	SAMN15722315	Sheep	Henan	O128	H2	1c	2b	S	S	S	S	S	S	S	S	S	S	I	S	S	S	S	S	S	S	S
STEC1078	SAMN15722316	Sheep	Jiangsu	O128	H2	-	2b	S	S	S	R	R	S	S	S	R	S	I	R	S	S	S	R	S	S	S
STEC758	SAMN15722317	Sheep	Shandong	O128	H2	1c	2b	S	S	S	S	S	S	S	S	S	S	I	S	S	S	S	S	S	S	S
STEC033	SAMN15722318	Cattle	Heilongjiang	O126	H18	-	2h	S	S	S	S	S	S	S	S	S	S	I	S	S	S	S	S	S	S	S
STEC402	SAMN15722319	Human	Henan	O117	H8	1c	-	S	S	S	S	S	S	S	S	S	S	I	S	S	S	S	S	S	S	S
STEC403	SAMN15748004	Human	Henan	O117	H8	1c	-	S	S	S	S	S	S	S	S	S	S	I	S	S	S	S	S	S	S	S
STEC405	SAMN15748006	Human	Henan	O117	H8	1c	-	S	S	S	S	S	S	S	S	S	S	I	S	S	S	S	S	S	S	S
STEC060	SAMN15722320	Cattle	Qinghai	O117	H21	-	2b	S	S	S	S	S	S	S	S	S	S	I	S	S	S	S	S	S	S	S
STEC171	SAMN15722321	Pig	Chongqing	O116	H11	-	2e	S	R	R	R	R	R	R	R	R	I	R	S	S	S	R	R	R	R	S
STEC997	SAMN15722322	Cattle	Gansu	O116	H21	1a	2a	S	S	S	S	S	S	S	S	S	S	I	S	S	S	S	S	S	S	S
STEC696	SAMN15722323	Sheep	Shandong	O113	H4	1c	2b	S	S	S	S	S	S	S	S	S	S	I	S	S	S	S	S	S	S	S
STEC925	SAMN15722324	Cattle	Gansu	O113	H4	1a	2d	S	S	S	S	S	S	S	S	S	S	I	S	S	S	S	S	S	S	S
STEC968	SAMN15722325	Cattle	Gansu	O113	H21	-	2a	S	S	S	S	S	S	S	S	S	S	I	S	S	S	S	S	S	S	S
STEC412	SAMN15722326	Human	Shanghai	O112ab	H8	1a	-	S	S	S	S	S	S	S	S	S	S	I	S	S	S	S	S	S	S	S
STEC096	SAMN15722327	Cattle	Qinghai	O112	H8	1a	2d	S	S	S	S	S	S	S	S	S	S	I	S	S	S	S	S	S	S	S
STEC976	SAMN15722328	Cattle	Gansu	O112	H8	-	2a	S	S	S	S	S	S	S	S	S	S	I	S	S	S	S	S	S	S	S
STEC437	SAMN15722329	Human	Guangdong	O111	H8	1a	-	S	S	S	S	S	S	S	S	S	S	I	S	S	S	S	S	S	S	S
STEC1017	SAMN15722330	Sheep	Jiangsu	O108	H21	1c	-	S	S	S	R	S	S	S	S	R	S	I	S	S	S	S	S	R	R	S
STEC1024	SAMN15747995	Sheep	Jiangsu	O108	H21	1c	-	S	R	I	R	S	S	S	S	R	S	I	S	S	S	S	S	R	R	S
STEC1048	SAMN15722331	Sheep	Jiangsu	O108	H21	1c	-	S	S	S	R	S	S	S	S	R	S	I	S	S	S	S	S	R	R	S
STEC636	SAMN15748014	Sheep	Sichuan	O108	H21	1c	-	S	R	R	S	S	S	S	S	R	S	I	S	S	S	S	S	R	R	S
STEC637	SAMN15722332	Sheep	Sichuan	O108	H21	1c	-	S	R	I	S	S	S	S	S	R	S	I	S	S	S	S	S	R	R	S
STEC638	SAMN15722333	Sheep	Sichuan	O108	H21	1c	-	S	R	I	S	S	S	S	S	R	S	I	S	S	S	S	S	R	R	S
STEC656	SAMN15722334	Sheep	Sichuan	O108	H21	1c	-	S	R	I	S	S	S	S	S	R	S	I	S	S	S	S	S	R	R	S
STEC692	SAMN15722335	Sheep	Shandong	O108	H21	1c	-	S	S	S	S	S	S	S	S	S	S	I	S	S	S	S	S	S	S	S
STEC031	SAMN15722336	Human	Henan	O107	H7	1a	-	S	S	S	R	S	S	S	S	S	S	I	S	S	S	R	S	R	R	S
STEC032	SAMN15747993	Human	Henan	O107	H7	1a	-	S	S	S	R	S	S	S	S	S	S	I	S	S	S	R	S	R	R	S
STEC414	SAMN15722337	Human	Shanghai	O104	H7	1c	-	S	S	S	S	S	S	S	S	S	S	I	S	S	S	S	S	S	S	S
STEC184	SAMN15722338	Pig	Chongqing	O100	H20	-	2e	S	R	I	S	S	S	S	S	R	S	I	S	S	S	S	I	R	S	S
STEC268	SAMN15722339	Pig	Heilongjiang	O100	H30	-	2e	S	S	S	S	S	S	S	S	S	S	I	S	S	S	R	S	R	R	S
STEC214	SAMN15722340	Pig	Beijing	O100	H30	-	2e	S	S	S	R	S	S	S	S	S	S	R	S	S	S	S	S	R	R	S

## Sheet: Table S2
Table S2. Eighteen different combinations of aminoglycoside-resistance genes in 58 genome-sequenced isolates
Resistance genes	No. of isolates (%)
	Cattle	Sheep	Pig	Human
ant(3'')-Ia	1(33.3)	7(23.3)	4(21.1)	1(16.7)
aac(3)-IIa+aph(3'')-Ib+aph(6)-Id	-	10(33.3)	-	1(16.7)
aph(3'')-Ib+aph(6)-Id	-	4(13.3)	-	2(33.3)
aph(3'')-Ib+aph(3')-Ia+aph(6)-Id+ant(3'')-Ia	-	-	6(31.6)	-
aph(3'')-Ib+aph(6)-Id+ant(3'')-Ia	-	1(3.3)	1(5.3)	2(33.3)
aac(3)-IV+aph(3'')-Ib+aph(3')-Ia+aph(4)-Ia+aph(6)-Id+ant(3'')-Ia	-	4(13.3)	-	-
aac(3)-IIa+ant(3'')-Ia	-	1(3.3)	1(5.3)	-
aph(3')-Ia+ant(3'')-Ia	-	-	2(10.5)	-
aac(3)-IIa	-	1(3.3)	-	-
aph(6)-Id	-	-	1(5.3)	-
aph(3'')-Ib	-	-	1(5.3)	-
aph(3')-Ia	-	-	1(5.3)	-
aac(3)-IIa+aph(3'')-Ib+aph(3')-Ia+aph(6)-Id	-	1(3.3)	-	-
aac(3)-IIa+aph(3'')-Ib+aph(3')-Ia+aph(6)-Id+ant(3'')-Ia	-	1(3.3)	-	-
aph(3'')-Ib+aph(3')-Ia+aph(6)-Id	-	-	1(5.3)	-
aph(3')-Ia+ant(3'')-Ia+ant(3'')-Ia	-	-	1(5.3)	-
aac(3)-IIa+aph(3'')-Ib+aph(6)-Id+ant(3'')-Ia	1(33.3)	-	-	-
aph(3'')-Ib+aph(6)-Id+ant(3'')-Ia+rmtB	1(33.3)	-	-	-

## Sheet: Table S3
Table S3. Distribution of antibiotic resistance genes and phylogenetic cluster of 298 non-O157 STEC isolates*
Isolates	phylogenetic Cluster	Aminoglycosides												Class A β-lactamase				Fosfomycins		Colistin		Rifampin		Chloramphenicols						Trimethoprim				Macrolides			Quinolones			Sulfonamides			Tetracyclines
		aac(3)-IIa	aac(3)-IV	aph(3'')-Ib	aadA16	aadA2	aadA22	aadA5	aadA	aph(3')-Ia	aph(4)-Ia	aph(6)-Id	rmtB	CTX-M-15	CTX-M-55	CTX-M-65	TEM-1	fosA3	fosA7	mcr-1	mcr-3	arr-2	arr-3	catB3	catA1	catA2	cmlA5	cmlA6	floR	dfrA12	dfrA14	dfrA15	dfrA17	mefB	mphA	ermB	qnrB17	qnrS1	oqxAB	sul1	sul2	sul3	tetA	tetD
STEC031	unassigned	0	0	1	0	0	0	1	0	0	0	1	0	0	0	0	0	0	0	0	0	0	0	0	0	0	0	0	0	0	0	0	1	0	1	0	0	0	0	1	1	0	1	0
STEC032	unassigned	0	0	1	0	0	0	1	0	0	0	1	0	0	0	0	0	0	0	0	0	0	0	0	0	0	0	0	0	0	0	0	1	0	1	0	0	0	0	1	1	0	0	0
STEC1080	unassigned	0	0	0	0	0	0	0	0	0	0	0	0	0	0	0	0	0	0	0	0	0	0	0	0	0	0	0	0	0	0	0	0	0	0	0	0	0	0	0	0	0	1	0
STEC310	unassigned	0	0	1	0	0	0	0	0	0	0	1	0	0	0	0	0	0	1	0	0	0	0	0	0	0	0	0	0	0	0	0	0	0	0	0	0	0	0	0	1	0	1	0
STEC397	III	0	0	0	0	0	0	0	0	0	0	0	0	0	0	0	0	0	0	0	0	0	0	0	0	0	0	0	0	0	0	0	0	0	0	0	0	0	0	0	0	0	0	0
STEC398	III	0	0	0	0	0	0	0	0	0	0	0	0	0	0	0	0	0	0	0	0	0	0	0	0	0	0	0	0	0	0	0	0	0	0	0	0	0	0	0	0	0	0	0
STEC399	III	0	0	0	0	0	0	0	0	0	0	0	0	0	0	0	0	0	0	0	0	0	0	0	0	0	0	0	0	0	0	0	0	0	0	0	0	0	0	0	0	0	0	0
STEC400	III	0	0	0	0	0	0	0	0	0	0	0	0	0	0	0	0	0	0	0	0	0	0	0	0	0	0	0	0	0	0	0	0	0	0	0	0	0	0	0	0	0	0	0
STEC401	III	0	0	0	0	0	0	0	0	0	0	0	0	0	0	0	0	0	0	0	0	0	0	0	0	0	0	0	0	0	0	0	0	0	0	0	0	0	0	0	0	0	0	0
STEC402	III	0	0	0	0	0	0	0	0	0	0	0	0	0	0	0	0	0	0	0	0	0	0	0	0	0	0	0	0	0	0	0	0	0	0	0	0	0	0	0	0	0	0	0
STEC403	III	0	0	0	0	0	0	0	0	0	0	0	0	0	0	0	0	0	0	0	0	0	0	0	0	0	0	0	0	0	0	0	0	0	0	0	0	0	0	0	0	0	0	0
STEC404	III	0	0	0	0	0	0	0	0	0	0	0	0	0	0	0	0	0	0	0	0	0	0	0	0	0	0	0	0	0	0	0	0	0	0	0	0	0	0	0	0	0	0	0
STEC405	III	0	0	0	0	0	0	0	0	0	0	0	0	0	0	0	0	0	0	0	0	0	0	0	0	0	0	0	0	0	0	0	0	0	0	0	0	0	0	0	0	0	0	0
STEC406	III	0	0	0	0	0	0	0	0	0	0	0	0	0	0	0	0	0	0	0	0	0	0	0	0	0	0	0	0	0	0	0	0	0	0	0	0	0	0	0	0	0	0	0
STEC407	unassigned	0	0	1	0	0	0	0	0	0	0	1	0	0	0	0	0	0	1	0	0	0	0	0	0	0	0	0	0	0	0	0	0	0	0	0	0	0	0	0	1	0	1	0
STEC408	unassigned	0	0	0	0	0	0	0	0	0	0	0	0	0	0	0	0	0	0	0	0	0	0	0	0	0	0	0	0	0	0	0	0	0	0	0	0	0	0	0	0	0	0	0
STEC410	unassigned	0	0	0	0	0	0	0	0	0	0	0	0	0	0	0	0	0	0	0	0	0	0	0	0	0	0	0	0	0	0	0	0	0	0	0	0	0	0	0	0	0	0	0
STEC411	III	0	0	0	0	0	0	0	0	0	0	0	0	0	0	0	0	0	0	0	0	0	0	0	0	0	0	0	0	0	0	0	0	0	0	0	0	0	0	0	0	0	0	0
STEC412	unassigned	0	0	0	0	0	0	0	0	0	0	0	0	0	0	0	0	0	1	0	0	0	0	0	0	0	0	0	0	0	0	0	0	0	0	0	0	0	0	0	0	0	0	0
STEC413	II	0	0	0	0	0	0	0	0	0	0	0	0	0	0	0	0	0	0	0	0	0	0	0	0	0	0	0	0	0	0	0	0	0	0	0	0	0	0	0	0	0	1	0
STEC414	unassigned	0	0	0	0	0	0	0	0	0	0	0	0	0	0	0	0	0	0	0	0	0	0	0	0	0	0	0	0	0	0	0	0	0	0	0	0	0	0	0	0	0	0	0
STEC415	unassigned	1	0	1	0	0	0	0	0	0	0	1	0	0	0	0	1	0	0	0	0	0	0	0	0	0	0	0	0	0	0	0	0	0	1	0	0	1	0	0	1	0	1	0
STEC416	III	0	0	0	0	0	0	0	0	0	0	0	0	0	0	0	0	0	0	0	0	0	0	0	0	0	0	0	0	0	0	0	0	0	0	0	0	0	0	0	0	0	0	0
STEC434	unassigned	0	0	0	0	0	0	0	0	0	0	0	0	0	0	0	0	0	0	0	0	0	0	0	0	0	0	0	0	0	0	0	0	0	0	0	0	0	0	0	0	0	0	0
STEC435	IV	0	0	0	0	0	0	0	0	0	0	0	0	0	0	0	0	0	0	0	0	0	0	0	0	0	0	0	0	0	0	0	0	0	0	0	0	0	0	0	0	0	0	0
STEC437	III	0	0	0	0	0	0	0	0	0	0	0	0	0	0	0	0	0	0	0	0	0	0	0	0	0	0	0	0	0	0	0	0	0	0	0	0	0	0	0	0	0	0	0
STEC438	IV	0	0	0	0	0	0	0	1	0	0	0	0	0	0	0	0	0	0	0	0	0	0	0	0	0	0	0	0	0	0	0	0	0	0	0	0	0	0	1	0	0	1	0
STEC506	II	0	0	0	0	0	0	0	0	0	0	0	0	0	0	0	0	0	0	0	0	0	0	0	0	0	0	0	0	0	0	0	0	0	0	0	0	0	0	0	0	0	0	0
STEC507	unassigned	0	0	0	0	0	0	0	0	0	0	0	0	1	0	0	1	0	0	0	0	0	0	1	1	0	0	0	0	0	0	1	0	0	0	0	0	0	0	1	0	0	1	1
STEC508	III	0	0	0	0	0	0	0	0	0	0	0	0	0	0	0	0	0	0	0	0	0	0	0	0	0	0	0	0	0	0	0	0	0	0	0	0	0	0	0	0	0	0	0
STEC509	III	0	0	0	0	0	0	0	0	0	0	0	0	0	0	0	0	0	0	0	0	0	0	0	0	0	0	0	0	0	0	0	0	0	0	0	0	0	0	0	0	0	1	1
STEC865	unassigned	0	0	0	0	0	0	0	0	0	0	0	0	0	0	0	0	0	0	0	0	0	0	0	0	0	0	0	0	0	0	0	0	0	0	0	0	0	0	0	0	0	0	0
STEC866	unassigned	0	0	0	0	0	0	0	0	0	0	0	0	0	0	0	0	0	0	0	0	0	0	0	0	0	0	0	0	0	0	0	0	0	0	0	0	0	0	0	0	0	0	0
STEC003	unassigned	0	0	0	0	0	0	0	0	0	0	0	0	0	0	0	0	0	0	0	0	0	0	0	0	0	0	0	0	0	0	0	0	0	0	0	0	0	0	0	0	0	0	0
STEC006	III	0	0	0	0	0	0	0	0	0	0	0	0	0	0	0	0	0	0	0	0	0	0	0	0	0	0	0	0	0	0	0	0	0	0	0	0	0	0	0	0	0	0	0
STEC007	IV	0	0	0	0	0	0	0	0	0	0	0	0	0	0	0	0	0	0	0	0	0	0	0	0	0	0	0	0	0	0	0	0	0	0	0	0	0	0	0	0	0	0	0
STEC008	unassigned	0	0	0	0	0	0	0	0	0	0	0	0	0	0	0	0	0	0	0	0	0	0	0	0	0	0	0	0	0	0	0	0	0	0	0	0	0	0	0	0	0	0	0
STEC010	IV	0	0	0	0	0	0	0	0	0	0	0	0	0	0	0	0	0	0	0	0	0	0	0	0	0	0	0	0	0	0	0	0	0	0	0	0	0	0	0	0	0	0	0
STEC011	unassigned	0	0	0	0	0	0	0	0	0	0	0	0	0	0	0	0	0	0	0	0	0	0	0	0	0	0	0	0	0	0	0	0	0	0	0	0	0	0	0	0	0	0	0
STEC015	unassigned	0	0	0	0	0	0	0	0	0	0	0	0	0	0	0	0	0	0	0	0	0	0	0	0	0	0	0	0	0	0	0	0	0	0	0	0	0	0	0	0	0	0	0
STEC017	unassigned	0	0	0	0	0	0	0	0	0	0	0	0	0	0	0	0	0	0	0	0	0	0	0	0	0	0	0	0	0	0	0	0	0	0	0	0	0	0	0	0	0	0	0
STEC019	unassigned	0	0	0	0	0	0	0	0	0	0	0	0	0	0	0	0	0	0	0	0	0	0	0	0	0	0	0	0	0	0	0	0	0	0	0	0	0	0	0	0	0	0	0
STEC028	II	1	0	0	0	0	0	0	0	0	0	0	0	0	0	0	1	0	0	0	0	0	0	0	0	0	0	0	0	1	0	0	0	0	0	0	0	0	1	0	0	1	1	0
STEC033	unassigned	0	0	0	0	0	0	0	0	0	0	0	0	0	0	0	0	0	0	0	0	0	0	0	0	0	0	0	0	0	0	0	0	0	0	0	0	0	0	0	0	0	0	0
STEC039	unassigned	0	0	0	0	0	0	0	0	0	0	0	0	0	0	0	0	0	0	0	0	0	0	0	0	0	0	0	0	0	0	0	0	0	0	0	0	0	0	0	0	0	0	0
STEC054	unassigned	0	0	0	0	0	0	0	0	0	0	0	0	0	0	0	0	0	0	0	0	0	0	0	0	0	0	0	0	0	0	0	0	0	0	0	0	0	0	0	0	0	0	0
STEC056	unassigned	0	0	0	0	0	0	0	0	0	0	0	0	0	0	0	0	0	0	0	0	0	0	0	0	0	0	0	0	0	0	0	0	0	0	0	0	0	0	0	0	0	0	0
STEC057	unassigned	0	0	0	0	0	0	0	0	0	0	0	0	0	0	0	0	0	0	0	0	0	0	0	0	0	0	0	0	0	0	0	0	0	0	0	0	0	0	0	0	0	0	0
STEC060	unassigned	0	0	0	0	0	0	0	0	0	0	0	0	0	0	0	0	0	0	0	0	0	0	0	0	0	0	0	0	0	0	0	0	0	0	0	0	0	0	0	0	0	0	0
STEC061	unassigned	0	0	0	0	0	0	0	0	0	0	0	0	0	0	0	0	0	0	0	0	0	0	0	0	0	0	0	0	0	0	0	0	0	0	0	0	0	0	0	0	0	0	0
STEC062	unassigned	0	0	0	0	0	0	0	0	0	0	0	0	0	0	0	0	0	0	0	0	0	0	0	0	0	0	0	0	0	0	0	0	0	0	0	0	0	0	0	0	0	0	0
STEC065	unassigned	0	0	0	0	0	0	0	0	0	0	0	0	0	0	0	0	0	0	0	0	0	0	0	0	0	0	0	0	0	0	0	0	0	0	0	0	0	0	0	0	0	0	0
STEC084	unassigned	0	0	0	0	0	0	0	0	0	0	0	0	0	0	0	0	0	0	0	0	0	0	0	0	0	0	0	0	0	0	0	0	0	0	0	0	0	0	0	0	0	0	0
STEC089	unassigned	0	0	0	0	0	0	0	0	0	0	0	0	0	0	0	0	0	0	0	0	0	0	0	0	0	0	0	0	0	0	0	0	0	0	0	0	0	0	0	0	0	0	0
STEC095	unassigned	0	0	0	0	0	0	0	0	0	0	0	0	0	0	0	0	0	0	0	0	0	0	0	0	0	0	0	0	0	0	0	0	0	0	0	0	0	0	0	0	0	0	0
STEC096	unassigned	0	0	0	0	0	0	0	0	0	0	0	0	0	0	0	0	0	1	0	0	0	0	0	0	0	0	0	0	0	0	0	0	0	0	0	0	0	0	0	0	0	0	0
STEC1	unassigned	0	0	0	0	0	0	0	0	0	0	0	0	0	0	0	0	0	0	0	0	0	0	0	0	0	0	0	0	0	0	0	0	0	0	0	0	0	0	0	0	0	0	0
STEC11	unassigned	0	0	0	0	0	0	0	0	0	0	0	0	0	0	0	0	0	0	0	0	0	0	0	0	0	0	0	0	0	0	0	0	0	0	0	0	0	0	0	0	0	0	0
STEC12	unassigned	0	0	0	0	0	0	0	0	0	0	0	0	0	0	0	0	0	0	0	0	0	0	0	0	0	0	0	0	0	0	0	0	0	0	0	0	0	0	0	0	0	0	0
STEC1012	unassigned	0	0	0	0	0	0	0	0	0	0	0	0	0	0	0	0	0	0	0	0	0	0	0	0	0	0	0	0	0	0	0	0	0	0	0	0	0	0	0	0	0	0	0
STEC1013	unassigned	0	0	0	0	0	0	0	0	0	0	0	0	0	0	0	0	0	0	0	0	0	0	0	0	0	0	0	0	0	0	0	0	0	0	0	0	0	0	0	0	0	0	0
STEC1014	unassigned	0	0	0	0	0	0	0	0	0	0	0	0	0	0	0	0	0	0	0	0	0	0	0	0	0	0	0	0	0	0	0	0	0	0	0	0	0	0	0	0	0	0	0
STEC1015	unassigned	0	0	0	0	0	0	0	0	0	0	0	0	0	0	0	0	0	0	0	0	0	0	0	0	0	0	0	0	0	0	0	0	0	0	0	0	0	0	0	0	0	0	0
STEC1016	unassigned	0	0	0	0	0	0	0	0	0	0	0	0	0	0	0	0	0	0	0	0	0	0	0	0	0	0	0	0	0	0	0	0	0	0	0	0	0	0	0	0	0	0	0
STEC1017	IV	1	0	1	0	0	0	0	0	0	0	1	0	0	0	0	0	0	0	0	0	0	1	0	0	0	0	0	1	0	0	0	0	0	1	0	1	0	0	1	0	0	1	0
STEC1019	II	1	0	1	0	0	0	0	0	1	0	1	0	0	1	0	0	0	0	0	0	1	0	0	0	0	0	0	1	0	1	0	0	0	1	0	0	1	0	0	1	1	1	0
STEC1020	II	0	0	1	0	0	0	0	0	0	0	1	0	0	0	0	0	0	0	0	0	0	0	0	0	0	0	0	1	0	0	0	0	0	0	0	0	0	0	0	1	0	1	0
STEC1021	II	0	0	0	0	0	0	0	0	0	0	0	0	0	0	0	0	0	0	0	0	0	0	0	0	0	0	0	0	0	0	0	0	0	0	0	0	0	0	0	0	0	0	0
STEC1022	unassigned	0	0	0	0	0	0	0	1	0	0	0	0	0	0	0	0	0	0	0	0	0	0	0	0	0	0	0	0	0	0	1	0	0	1	0	0	1	0	1	0	0	1	0
STEC1023	unassigned	0	0	0	0	0	0	0	0	0	0	0	0	0	0	0	0	0	0	0	0	0	0	0	0	0	0	0	0	0	0	0	0	0	0	0	0	0	0	0	0	0	0	0
STEC1024	IV	1	0	1	0	0	0	0	0	0	0	1	0	0	0	0	1	0	0	0	0	0	1	0	0	0	0	0	1	0	0	0	0	0	1	0	1	0	0	1	1	0	1	0
STEC1025	unassigned	0	0	0	0	0	0	0	0	0	0	0	0	0	0	0	0	0	0	0	0	0	0	0	0	0	0	0	0	0	0	0	0	0	0	0	0	0	0	0	0	0	0	0
STEC1026	II	0	0	1	0	0	0	0	0	0	0	1	0	0	0	0	0	0	0	0	0	0	0	0	0	0	0	0	1	0	0	0	0	0	1	0	0	0	0	0	1	0	1	0
STEC1027	unassigned	0	0	0	0	0	0	0	0	0	0	0	0	0	0	0	0	0	0	0	0	0	0	0	0	0	0	0	0	0	0	0	0	0	0	0	0	0	0	0	0	0	0	0
STEC1028	II	0	0	0	0	0	0	0	0	0	0	0	0	0	0	0	0	0	0	0	0	0	0	0	0	0	0	0	0	0	0	0	0	0	0	0	0	0	0	0	0	0	0	0
STEC1029	unassigned	0	0	0	0	0	0	0	0	0	0	0	0	0	0	0	0	0	0	0	0	0	0	0	0	0	0	0	0	0	0	0	0	0	0	0	0	0	0	0	0	0	0	0
STEC1030	unassigned	0	0	0	0	0	0	0	0	0	0	0	0	0	0	0	0	0	0	0	0	0	0	0	0	0	0	0	0	0	0	0	0	0	0	0	0	0	0	0	0	0	0	0
STEC1031	unassigned	0	0	0	0	0	0	0	0	0	0	0	0	0	0	0	0	0	0	0	0	0	0	0	0	0	0	0	0	0	0	0	0	0	0	0	0	0	0	0	0	0	0	0
STEC1032	II	0	0	0	0	0	0	0	0	0	0	0	0	0	0	0	0	0	0	0	0	0	0	0	0	0	0	0	0	0	0	0	0	0	0	0	0	0	0	0	0	0	0	0
STEC1033	II	0	0	1	0	0	0	0	0	0	0	1	0	0	0	0	0	0	0	0	0	0	0	0	0	0	0	0	1	0	0	0	0	0	0	0	0	0	0	0	1	0	1	0
STEC1034	unassigned	0	0	0	0	0	0	0	1	0	0	0	0	0	0	0	0	0	0	0	0	0	0	0	0	0	0	0	0	0	0	1	0	0	1	0	0	1	0	1	0	0	1	0
STEC1035	II	0	0	0	0	0	0	0	0	0	0	0	0	0	0	0	0	0	0	0	0	0	0	0	0	0	0	0	0	0	0	0	0	0	0	0	0	0	0	0	0	0	0	0
STEC1036	II	0	0	1	1	0	0	0	0	0	0	1	0	0	0	0	0	0	0	0	0	0	1	0	0	0	0	0	1	0	0	0	0	0	1	0	1	0	0	1	1	0	1	0
STEC1037	unassigned	0	0	0	0	0	0	0	1	0	0	0	0	0	0	0	0	0	0	0	0	0	0	0	0	0	0	0	0	0	0	1	0	0	1	0	0	1	0	1	0	0	1	0
STEC1038	unassigned	0	0	0	0	0	0	0	0	0	0	0	0	0	0	0	0	0	0	0	0	0	0	0	0	0	0	0	0	0	0	0	0	0	0	0	0	0	0	0	0	0	0	0
STEC1039	II	0	0	0	0	0	0	0	0	0	0	0	0	0	0	0	0	0	0	0	0	0	0	0	0	0	0	0	0	0	0	0	0	0	0	0	0	0	0	0	0	0	0	0
STEC1040	unassigned	0	0	0	0	0	0	0	1	0	0	0	0	0	0	0	0	0	0	0	0	0	0	0	0	0	0	0	0	0	0	1	0	0	1	0	0	1	0	1	0	0	1	0
STEC1041	II	0	0	1	0	0	0	0	0	0	0	1	0	0	0	0	0	0	0	0	0	0	0	0	0	0	0	0	1	0	0	0	0	0	0	0	0	0	0	0	1	0	1	0
STEC1042	II	0	0	0	0	0	0	0	0	0	0	0	0	0	0	0	0	0	0	0	0	0	0	0	0	0	0	0	0	0	0	0	0	0	0	0	0	0	0	0	0	0	0	0
STEC1043	unassigned	0	0	0	0	0	0	0	1	0	0	0	0	0	0	0	0	0	0	0	0	0	0	0	0	0	0	0	0	0	0	1	0	0	1	0	0	1	0	1	0	0	1	0
STEC1044	unassigned	0	0	0	0	0	0	0	0	0	0	0	0	0	0	0	0	0	0	0	0	0	0	0	0	0	0	0	0	0	0	0	0	0	0	0	0	0	0	0	0	0	0	0
STEC1045	unassigned	0	0	0	0	0	0	0	0	0	0	0	0	0	0	0	0	0	0	0	0	0	0	0	0	0	0	0	0	0	0	0	0	0	0	0	0	0	0	0	0	0	0	0
STEC1046	unassigned	0	0	0	0	0	0	0	0	0	0	0	0	0	0	0	0	0	0	0	0	0	0	0	0	0	0	0	0	0	0	0	0	0	0	0	0	0	0	0	0	0	0	0
STEC1047	unassigned	0	0	0	0	0	0	0	0	0	0	0	0	0	0	0	0	0	0	0	0	0	0	0	0	0	0	0	0	0	0	0	0	0	0	0	0	0	0	0	0	0	0	0
STEC1048	IV	1	0	1	0	0	0	0	0	0	0	1	0	0	0	0	0	0	0	0	0	0	1	0	0	0	0	0	1	0	0	0	0	0	1	0	1	0	0	1	0	0	1	0
STEC1049	unassigned	0	0	0	0	0	0	0	0	0	0	0	0	0	0	0	0	0	0	0	0	0	0	0	0	0	0	0	0	0	0	0	0	0	0	0	0	0	0	0	0	0	0	0
STEC1050	unassigned	0	0	0	0	0	0	0	0	0	0	0	0	0	0	0	0	0	0	0	0	0	0	0	0	0	0	0	0	0	0	0	0	0	0	0	0	0	0	0	0	0	0	0
STEC1051	unassigned	0	0	0	0	0	0	0	0	0	0	0	0	0	0	0	0	0	0	0	0	0	0	0	0	0	0	0	0	0	0	0	0	0	0	0	0	0	0	0	0	0	0	0
STEC1052	unassigned	0	0	0	0	0	0	0	0	0	0	0	0	0	0	0	0	0	0	0	0	0	0	0	0	0	0	0	0	0	0	0	0	0	0	0	0	0	0	0	0	0	0	0
STEC1053	unassigned	0	0	0	0	0	0	0	0	0	0	0	0	0	0	0	0	0	0	0	0	0	0	0	0	0	0	0	0	0	0	0	0	0	0	0	0	0	0	0	0	0	0	0
STEC1054	unassigned	0	0	0	0	0	0	0	0	0	0	0	0	0	0	0	0	0	0	0	0	0	0	0	0	0	0	0	0	0	0	0	0	0	0	0	0	0	0	0	0	0	0	0
STEC1055	unassigned	0	0	0	0	0	0	0	0	0	0	0	0	0	0	0	0	0	0	0	0	0	0	0	0	0	0	0	0	0	0	0	0	0	0	0	0	0	0	0	0	0	0	0
STEC1056	unassigned	0	0	0	0	0	0	0	0	0	0	0	0	0	0	0	0	0	0	0	0	0	0	0	0	0	0	0	0	0	0	0	0	0	0	0	0	0	0	0	0	0	0	0
STEC1057	unassigned	0	0	0	0	0	0	0	0	0	0	0	0	0	0	0	0	0	0	0	0	0	0	0	0	0	0	0	0	0	0	0	0	0	0	0	0	0	0	0	0	0	0	0
STEC1058	unassigned	0	0	0	0	0	0	0	0	0	0	0	0	0	0	0	0	0	0	0	0	0	0	0	0	0	0	0	0	0	0	0	0	0	0	0	0	0	0	0	0	0	0	0
STEC1059	unassigned	0	0	0	0	0	0	0	0	0	0	0	0	0	0	0	0	0	0	0	0	0	0	0	0	0	0	0	0	0	0	0	0	0	0	0	0	0	0	0	0	0	0	0
STEC1060	unassigned	1	0	1	1	0	0	0	0	1	0	1	0	0	0	0	0	0	0	0	0	0	1	0	0	1	0	0	1	0	0	0	0	0	1	0	1	0	0	1	1	0	1	0
STEC1061	unassigned	0	0	0	0	0	0	0	0	0	0	0	0	0	0	0	0	0	0	0	0	0	0	0	0	0	0	0	0	0	0	0	0	0	0	0	0	0	0	0	0	0	0	0
STEC1062	unassigned	0	0	0	0	0	0	0	0	0	0	0	0	0	0	0	0	0	0	0	0	0	0	0	0	0	0	0	0	0	0	0	0	0	0	0	0	0	0	0	0	0	0	0
STEC1063	unassigned	0	0	0	0	0	0	0	0	0	0	0	0	0	0	0	0	0	0	0	0	0	0	0	0	0	0	0	0	0	0	0	0	0	0	0	0	0	0	0	0	0	0	0
STEC1064	unassigned	0	0	0	0	0	0	0	0	0	0	0	0	0	0	0	0	0	0	0	0	0	0	0	0	0	0	0	0	0	0	0	0	0	0	0	0	0	0	0	0	0	0	0
STEC1065	unassigned	0	0	0	0	0	0	0	0	0	0	0	0	0	0	0	0	0	0	0	0	0	0	0	0	0	0	0	0	0	0	0	0	0	0	0	0	0	0	0	0	0	0	0
STEC1066	unassigned	0	0	0	0	0	0	0	0	0	0	0	0	0	0	0	0	0	0	0	0	0	0	0	0	0	0	0	0	0	0	0	0	0	0	0	0	0	0	0	0	0	0	0
STEC1067	unassigned	0	0	0	0	0	0	0	0	0	0	0	0	0	0	0	0	0	0	0	0	0	0	0	0	0	0	0	0	0	0	0	0	0	0	0	0	0	0	0	0	0	0	0
STEC1068	unassigned	0	0	0	0	0	0	0	0	0	0	0	0	0	0	0	0	0	0	0	0	0	0	0	0	0	0	0	0	0	0	0	0	0	0	0	0	0	0	0	0	0	0	0
STEC1069	unassigned	0	0	0	0	0	0	0	0	0	0	0	0	0	0	0	0	0	0	0	0	0	0	0	0	0	0	0	0	0	0	0	0	0	0	0	0	0	0	0	0	0	0	0
STEC1070	unassigned	0	0	0	0	0	0	0	0	0	0	0	0	0	0	0	0	0	0	0	0	0	0	0	0	0	0	0	0	0	0	0	0	0	0	0	0	0	0	0	0	0	0	0
STEC1071	unassigned	0	0	0	0	0	0	0	0	0	0	0	0	0	0	0	0	0	0	0	0	0	0	0	0	0	0	0	0	0	0	0	0	0	0	0	0	0	0	0	0	0	0	0
STEC1072	unassigned	0	0	0	0	0	0	0	0	0	0	0	0	0	0	0	0	0	0	0	0	0	0	0	0	0	0	0	0	0	0	0	0	0	0	0	0	0	0	0	0	0	0	0
STEC1073	unassigned	0	0	0	0	0	0	0	0	0	0	0	0	0	0	0	0	0	0	0	0	0	0	0	0	0	0	0	0	0	0	0	0	0	0	0	0	0	0	0	0	0	0	0
STEC1074	unassigned	0	0	0	0	0	0	0	0	0	0	0	0	0	0	0	0	0	0	0	0	0	0	0	0	0	0	0	0	0	0	0	0	0	0	0	0	0	0	0	0	0	0	0
STEC1075	unassigned	0	0	0	0	0	0	0	0	0	0	0	0	0	0	0	0	0	0	0	0	0	0	0	0	0	0	0	0	0	0	0	0	0	0	0	0	0	0	0	0	0	0	0
STEC1076	unassigned	0	0	0	0	0	0	0	0	0	0	0	0	0	0	0	0	0	0	0	0	0	0	0	0	0	0	0	0	0	0	0	0	0	0	0	0	0	0	0	0	0	0	0
STEC1077	unassigned	0	0	0	0	0	0	0	0	0	0	0	0	0	0	0	0	0	0	0	0	0	0	0	0	0	0	0	0	0	0	0	0	0	0	0	0	0	0	0	0	0	0	0
STEC1078	III	0	0	0	0	0	0	0	0	0	0	0	0	0	0	0	0	0	0	0	0	0	0	0	0	0	0	0	0	0	0	0	0	0	0	0	0	0	0	0	0	0	0	0
STEC1079	unassigned	0	0	0	0	0	0	0	0	0	0	0	0	0	0	0	0	0	0	0	0	0	0	0	0	0	0	0	0	0	0	0	0	0	0	0	0	0	0	0	0	0	0	0
STEC115	unassigned	0	0	0	0	0	0	0	0	0	0	0	0	0	0	0	0	0	0	0	0	0	0	0	0	0	0	0	0	0	0	0	0	0	0	0	0	0	0	0	0	0	0	0
STEC120	unassigned	0	0	0	0	0	0	0	0	0	0	0	0	0	0	0	0	0	0	0	0	0	0	0	0	0	0	0	0	0	0	0	0	0	0	0	0	0	0	0	0	0	0	0
STEC122	unassigned	0	0	0	0	0	0	0	0	0	0	0	0	0	0	0	0	0	0	0	0	0	0	0	0	0	0	0	0	0	0	0	0	0	0	0	0	0	0	0	0	0	0	0
STEC129	unassigned	0	0	0	0	0	0	0	0	0	0	0	0	0	0	0	0	0	0	0	0	0	0	0	0	0	0	0	0	0	0	0	0	0	0	0	0	0	0	0	0	0	0	0
STEC151	unassigned	0	0	0	0	0	0	0	0	0	0	0	0	0	0	0	0	0	0	0	0	0	0	0	0	0	0	0	0	0	0	0	0	0	0	0	0	0	0	0	0	0	0	0
STEC156	unassigned	0	0	0	0	0	0	0	0	0	0	0	0	0	0	0	0	0	0	0	0	0	0	0	0	0	0	0	0	0	0	0	0	0	0	0	0	0	0	0	0	0	0	0
STEC158	unassigned	0	0	0	0	0	0	0	0	0	0	0	0	0	0	0	0	0	0	0	0	0	0	0	0	0	0	0	0	0	0	0	0	0	0	0	0	0	0	0	0	0	0	0
STEC163	II	0	0	1	0	0	0	0	1	1	0	1	0	0	0	1	1	0	0	1	0	0	0	0	0	0	0	1	1	1	1	0	0	0	0	0	0	1	1	1	0	1	1	0
STEC171	unassigned	0	0	1	0	1	0	0	1	1	0	1	0	0	1	0	0	0	0	1	0	0	0	0	0	0	0	1	1	1	0	0	0	0	1	1	0	0	0	1	1	1	1	0
STEC172	II	0	0	1	0	0	0	0	0	1	0	1	0	0	0	0	1	0	0	0	0	0	0	0	0	0	0	0	0	0	0	0	0	0	0	0	0	1	1	0	0	1	1	0
STEC173	II	0	0	0	0	1	0	0	1	1	0	0	0	0	0	0	0	0	0	0	0	0	0	0	0	0	0	1	0	1	0	0	0	0	0	0	0	0	1	1	0	1	1	0
STEC174	II	0	0	0	0	0	0	0	0	0	0	0	0	0	0	0	0	0	0	0	0	0	0	0	0	0	0	0	0	0	0	0	0	0	0	0	0	0	0	0	0	0	1	0
STEC180	II	0	0	1	0	0	0	1	0	1	0	1	0	0	0	0	0	0	0	0	0	0	0	0	0	0	0	0	0	0	0	0	1	0	0	0	0	0	0	1	1	0	1	1
STEC184	II	0	0	1	0	1	0	0	1	0	0	1	0	0	0	0	1	0	0	0	0	0	0	0	0	0	0	1	0	0	0	0	0	0	0	0	0	1	1	0	0	1	1	0
STEC190	II	0	0	0	0	0	0	0	0	0	0	0	0	0	0	0	0	0	0	0	0	0	0	0	0	0	0	0	0	0	0	0	0	0	0	0	0	0	0	0	0	0	1	0
STEC195	II	0	0	0	0	0	0	0	0	0	0	1	0	0	0	0	0	0	0	0	0	0	0	0	0	0	0	0	0	0	0	0	0	0	0	0	0	0	0	0	1	0	1	0
STEC197	II	0	0	0	0	0	0	0	0	0	0	0	0	0	0	0	0	0	0	0	0	0	0	0	0	0	0	0	0	0	0	0	0	0	0	0	0	0	0	0	0	0	1	0
STEC203	II	1	0	0	0	1	0	0	0	0	0	0	0	0	0	0	1	0	0	0	0	0	0	0	0	0	0	0	0	1	0	0	0	0	0	0	0	0	1	0	0	1	1	0
STEC204	II	0	0	0	0	0	0	0	1	0	0	0	0	0	0	0	0	0	0	0	0	0	0	0	0	0	0	0	0	0	0	1	0	0	0	0	0	0	0	1	0	0	1	0
STEC213	unassigned	0	0	1	0	0	0	0	0	0	0	0	0	0	0	0	1	0	0	1	0	0	0	0	0	0	0	0	0	0	1	0	0	0	0	0	0	0	0	0	1	0	1	0
STEC214	II	0	0	0	0	0	0	1	0	0	0	0	0	0	0	0	0	0	0	1	0	0	0	0	0	0	0	0	0	0	0	0	1	0	0	0	0	0	1	1	0	0	1	0
STEC216	II	0	0	0	0	0	0	0	1	1	0	0	0	0	0	0	0	0	0	1	0	0	0	0	0	0	0	1	0	1	0	0	0	0	0	0	0	0	1	1	0	1	1	0
STEC226	II	0	0	1	0	0	0	1	0	1	0	1	0	0	0	0	0	0	0	1	0	0	0	0	0	0	0	0	0	0	0	0	1	0	0	0	0	0	0	1	1	0	1	1
STEC229	II	0	0	0	0	0	0	0	0	1	0	0	0	0	0	0	0	0	0	1	1	0	0	0	0	0	0	0	0	1	0	0	0	1	0	0	0	1	1	0	0	1	1	0
STEC237	II	0	0	0	0	0	0	0	0	0	0	0	0	0	0	0	0	0	0	0	0	0	0	0	0	0	0	0	0	0	0	0	0	0	0	0	0	0	0	0	0	0	1	0
STEC242	II	0	0	0	0	1	0	0	1	1	0	0	0	0	0	0	0	0	0	0	0	0	0	0	0	0	0	1	0	1	0	0	0	1	0	0	0	0	1	0	0	1	1	0
STEC250	II	0	0	0	0	0	0	0	1	0	0	0	0	0	0	0	0	0	0	0	0	0	0	0	0	0	0	0	0	0	0	1	0	0	0	0	0	0	0	1	0	0	1	0
STEC251	II	0	0	1	0	0	0	1	0	1	0	1	0	0	0	0	0	0	0	0	0	0	0	0	0	0	0	0	0	0	0	0	1	0	0	0	0	0	0	1	1	0	1	1
STEC252	II	0	0	0	0	0	0	0	0	0	0	0	0	0	0	0	0	0	0	0	0	0	0	0	0	0	0	0	0	0	0	0	0	0	0	0	0	0	0	0	0	0	1	0
STEC254	II	0	0	0	0	0	0	1	0	0	0	0	0	0	0	0	0	0	0	0	0	0	0	0	0	0	0	0	0	0	0	0	1	0	0	0	0	0	0	1	0	0	1	0
STEC268	II	0	0	1	0	0	0	1	0	1	0	1	0	0	0	0	0	0	0	0	0	0	0	0	0	0	0	0	0	0	0	0	1	0	0	0	0	0	0	1	1	0	1	1
STEC270	II	0	0	0	0	0	0	0	0	0	0	0	0	0	0	0	0	0	0	1	0	0	0	0	0	0	0	0	0	0	0	0	0	0	0	0	0	0	0	0	0	0	1	0
STEC278	II	0	0	0	0	0	0	0	0	0	0	0	0	0	0	0	0	0	0	0	0	0	0	0	0	0	0	0	0	0	0	0	0	0	0	0	0	0	0	0	0	0	1	0
STEC281	unassigned	0	0	0	0	0	0	0	0	0	0	0	0	0	0	0	0	0	0	0	0	0	0	0	0	0	0	0	0	0	0	0	0	0	0	0	0	0	0	0	0	0	0	0
STEC283	unassigned	1	0	1	0	0	0	1	0	0	0	1	0	0	0	0	1	0	0	0	0	0	0	0	0	0	0	0	0	0	0	0	1	0	1	0	0	0	0	1	0	0	1	0
STEC284	II	0	0	0	0	1	0	0	1	0	0	0	0	0	0	0	0	0	0	0	0	0	0	0	0	0	0	1	0	1	0	0	0	0	0	0	0	0	0	0	0	1	1	0
STEC286	unassigned	0	0	0	0	0	0	0	0	0	0	0	0	0	0	0	0	0	0	0	0	0	0	0	0	0	0	0	0	0	0	0	0	0	0	0	0	0	0	0	0	0	0	0
STEC461	unassigned	0	0	0	0	0	0	0	0	0	0	0	0	0	0	0	0	0	0	0	0	0	0	0	0	0	0	0	0	0	0	0	0	0	0	0	0	0	0	0	0	0	0	0
STEC476	III	0	0	0	0	0	0	0	0	0	0	0	0	0	0	0	0	0	0	0	0	0	0	0	0	0	0	0	0	0	0	0	0	0	0	0	0	0	0	0	0	0	0	0
STEC477	IV	0	0	0	0	0	0	0	0	0	0	0	0	0	0	0	0	0	0	0	0	0	0	0	0	0	0	0	0	0	0	0	0	0	0	0	0	0	0	0	0	0	0	0
STEC484	unassigned	0	0	0	0	0	0	0	0	0	0	0	0	0	0	0	0	0	0	0	0	0	0	0	0	0	0	0	0	0	0	0	0	0	0	0	0	0	0	0	0	0	0	0
STEC485	unassigned	0	0	0	0	0	0	0	0	0	0	0	0	0	0	0	0	0	0	0	0	0	0	0	0	0	0	0	0	0	0	0	0	0	0	0	0	0	0	0	0	0	0	0
STEC513	unassigned	0	0	0	0	0	0	0	0	0	0	0	0	0	0	0	0	0	0	0	0	0	0	0	0	0	0	0	0	0	0	0	0	0	0	0	0	0	0	0	0	0	0	0
STEC519	unassigned	0	0	0	0	0	0	0	0	0	0	0	0	0	0	0	0	0	0	0	0	0	0	0	0	0	0	0	0	0	0	0	0	0	0	0	0	0	0	0	0	0	0	0
STEC521	unassigned	0	0	0	0	0	0	0	0	0	0	0	0	0	0	0	0	0	0	0	0	0	0	0	0	0	0	0	0	0	0	0	0	0	0	0	0	0	0	0	0	0	0	0
STEC522	unassigned	0	0	0	0	0	0	0	0	0	0	0	0	0	0	0	0	0	0	0	0	0	0	0	0	0	0	0	0	0	0	0	0	0	0	0	0	0	0	0	0	0	0	0
STEC523	unassigned	0	0	0	0	0	0	0	0	0	0	0	0	0	0	0	0	0	0	0	0	0	0	0	0	0	0	0	0	0	0	0	0	0	0	0	0	0	0	0	0	0	0	0
STEC526	unassigned	0	0	0	0	0	0	0	0	0	0	0	0	0	0	0	0	0	0	0	0	0	0	0	0	0	0	0	0	0	0	0	0	0	0	0	0	0	0	0	0	0	0	0
STEC527	unassigned	0	0	0	0	0	0	0	0	0	0	0	0	0	0	0	0	0	0	0	0	0	0	0	0	0	0	0	0	0	0	0	0	0	0	0	0	0	0	0	0	0	0	0
STEC532	unassigned	0	0	0	0	0	0	0	0	0	0	0	0	0	0	0	0	0	0	0	0	0	0	0	0	0	0	0	0	0	0	0	0	0	0	0	0	0	0	0	0	0	0	0
STEC555	unassigned	0	0	0	0	0	0	0	0	0	0	0	0	0	0	0	0	0	0	0	0	0	0	0	0	0	0	0	0	0	0	0	0	0	0	0	0	0	0	0	0	0	0	0
STEC557	unassigned	0	0	0	0	0	0	0	0	0	0	0	0	0	0	0	0	0	0	0	0	0	0	0	0	0	0	0	0	0	0	0	0	0	0	0	0	0	0	0	0	0	0	0
STEC574	unassigned	0	0	0	0	0	0	0	0	0	0	0	0	0	0	0	0	0	0	0	0	0	0	0	0	0	0	0	0	0	0	0	0	0	0	0	0	0	0	0	0	0	0	0
STEC579	unassigned	0	0	0	0	0	0	0	0	0	0	0	0	0	0	0	0	0	0	0	0	0	0	0	0	0	0	0	0	0	0	0	0	0	0	0	0	0	0	0	0	0	0	0
STEC636	IV	0	1	1	0	1	1	0	1	1	1	1	0	0	0	0	1	0	0	0	0	1	0	0	0	0	1	0	1	0	1	0	0	0	0	0	0	1	0	0	0	1	1	0
STEC637	IV	0	1	1	0	1	0	0	0	1	1	1	0	0	0	0	0	0	0	0	0	1	0	0	0	0	0	0	1	0	1	0	0	0	0	0	0	1	0	0	0	1	0	0
STEC638	IV	0	1	1	0	1	0	0	0	1	1	1	0	0	0	0	0	0	0	0	0	1	0	0	0	0	0	0	1	0	1	0	0	0	0	0	0	1	0	0	0	1	0	0
STEC639	I	0	0	0	0	0	0	0	0	0	0	0	0	0	0	0	1	0	0	0	0	0	0	0	0	0	0	0	0	0	1	0	0	0	0	0	0	1	0	0	0	0	1	0
STEC640	IV	0	0	0	0	0	0	0	0	0	0	0	0	0	0	0	0	0	0	0	0	0	0	0	0	0	0	0	0	0	0	0	0	0	0	0	0	0	0	0	0	0	0	0
STEC641	IV	1	0	1	0	0	0	0	0	0	0	1	0	0	0	0	1	0	0	0	0	0	0	0	0	0	0	0	0	0	0	0	0	0	1	0	0	1	0	0	1	0	1	0
STEC642	IV	1	0	1	0	0	0	0	0	0	0	1	0	0	0	0	1	0	0	0	0	0	0	0	0	0	0	0	0	0	0	0	0	0	1	0	0	1	0	0	1	0	1	0
STEC643	IV	1	0	1	0	0	0	0	0	0	0	1	0	0	0	0	1	0	0	0	0	0	0	0	0	0	0	0	0	0	0	0	0	0	1	0	0	1	0	0	1	0	1	0
STEC644	IV	1	0	1	0	0	0	0	0	0	0	1	0	0	0	0	1	0	0	0	0	0	0	0	0	0	0	0	0	0	0	0	0	0	1	0	0	1	0	0	1	0	1	0
STEC645	IV	1	0	1	0	0	0	0	0	0	0	1	0	0	0	0	1	0	0	0	0	0	0	0	0	0	0	0	0	0	0	0	0	0	1	0	0	1	0	0	1	0	1	0
STEC646	IV	1	0	1	0	0	0	0	0	0	0	1	0	0	0	0	1	0	0	0	0	0	0	0	0	0	0	0	0	0	0	0	0	0	1	0	0	1	0	0	1	0	1	0
STEC647	IV	1	0	1	0	0	0	0	0	0	0	1	0	0	0	0	1	0	0	0	0	0	0	0	0	0	0	0	0	0	0	0	0	0	1	0	0	1	0	0	1	0	1	0
STEC648	unassigned	0	0	0	0	0	0	0	0	0	0	0	0	0	0	0	0	0	0	0	0	0	0	0	0	0	0	0	0	0	0	0	0	0	0	0	0	0	0	0	0	0	0	0
STEC649	IV	0	0	0	0	0	0	0	0	0	0	0	0	0	0	0	0	0	0	0	0	0	0	0	0	0	0	0	0	0	0	0	0	0	0	0	0	0	0	0	0	0	0	0
STEC650	I	0	0	0	0	0	0	0	0	0	0	0	0	0	0	0	1	0	0	0	0	0	0	0	0	0	0	0	1	0	1	0	0	0	1	0	0	1	0	0	0	0	0	0
STEC651	IV	0	0	0	0	0	0	0	0	0	0	0	0	0	0	0	0	0	0	0	0	0	0	0	0	0	0	0	0	0	0	0	0	0	0	0	0	0	0	0	0	0	0	0
STEC652	IV	0	0	0	0	0	0	0	0	0	0	0	0	0	0	0	0	0	0	0	0	0	0	0	0	0	0	0	0	0	0	0	0	0	0	0	0	0	0	0	0	0	0	0
STEC653	I	0	0	0	0	0	0	0	0	0	0	0	0	0	0	0	1	0	0	0	0	0	0	0	0	0	0	0	0	0	1	0	0	0	0	0	0	1	0	0	0	0	1	0
STEC654	IV	0	0	0	0	0	0	0	0	0	0	0	0	0	0	0	1	0	0	0	0	0	0	0	0	0	0	0	1	0	1	0	0	0	1	0	0	1	0	0	0	0	1	0
STEC655	IV	0	0	0	0	0	0	0	0	0	0	0	0	0	0	0	0	0	0	0	0	0	0	0	0	0	0	0	0	0	0	0	0	0	0	0	0	0	0	0	0	0	0	0
STEC656	IV	0	1	1	0	1	0	0	0	1	1	1	0	0	0	0	0	0	0	0	0	1	0	0	0	0	0	0	1	0	1	0	0	0	0	0	0	1	0	0	0	1	0	0
STEC657	IV	0	0	0	0	0	0	0	0	0	0	0	0	0	0	0	0	0	0	0	0	0	0	0	0	0	0	0	0	0	0	0	0	0	0	0	0	0	0	0	0	0	0	0
STEC658	I	0	0	0	0	0	0	0	0	0	0	0	0	0	0	0	1	0	0	0	0	0	0	0	0	0	0	0	1	0	1	0	0	0	1	0	0	1	0	0	0	0	1	0
STEC659	I	0	0	0	0	0	0	0	0	0	0	0	0	0	0	0	1	0	0	0	0	0	0	0	0	0	0	0	1	0	1	0	0	0	1	0	0	1	0	0	0	0	1	0
STEC660	I	0	0	0	0	0	0	0	0	0	0	0	0	0	0	0	1	0	0	0	0	0	0	0	0	0	0	0	1	0	1	0	0	0	1	0	0	1	0	0	0	0	1	0
STEC661	I	0	0	0	0	0	0	0	0	0	0	0	0	0	0	0	1	0	0	0	0	0	0	0	0	0	0	0	1	0	1	0	0	0	1	0	0	1	0	0	0	0	1	0
STEC662	I	0	0	0	0	0	0	0	0	0	0	0	0	0	0	0	1	0	0	0	0	0	0	0	0	0	0	0	1	0	1	0	0	0	1	0	0	1	0	0	0	0	1	0
STEC663	I	0	0	0	0	0	0	0	0	0	0	0	0	0	0	0	1	0	0	0	0	0	0	0	0	0	0	0	1	0	1	0	0	0	1	0	0	1	0	0	0	0	1	0
STEC664	unassigned	0	0	0	0	0	0	0	0	0	0	0	0	0	0	0	0	0	0	0	0	0	0	0	0	0	0	0	0	0	0	0	0	0	0	0	0	0	0	0	0	0	0	0
STEC665	I	0	0	0	0	0	0	0	0	0	0	0	0	0	0	0	1	0	0	0	0	0	0	0	0	0	0	0	1	0	1	0	0	0	1	0	0	1	0	0	0	0	1	0
STEC666	I	0	0	0	0	0	0	0	0	0	0	0	0	0	0	0	1	0	0	0	0	0	0	0	0	0	0	0	1	0	1	0	0	0	1	0	0	1	0	0	0	0	1	0
STEC667	I	0	0	0	0	0	0	0	0	0	0	0	0	0	0	0	1	0	0	0	0	0	0	0	0	0	0	0	0	0	1	0	0	0	0	0	0	1	0	0	0	0	1	0
STEC668	I	0	0	0	0	0	0	0	0	0	0	0	0	0	0	0	1	0	0	0	0	0	0	0	0	0	0	0	1	0	1	0	0	0	1	0	0	1	0	0	0	0	1	0
STEC669	I	0	0	0	0	0	0	0	0	0	0	0	0	0	0	0	1	0	0	0	0	0	0	0	0	0	0	0	1	0	1	0	0	0	1	0	0	1	0	0	0	0	1	0
STEC670	I	0	0	0	0	0	0	0	0	0	0	0	0	0	0	0	1	0	0	0	0	0	0	0	0	0	0	0	1	0	1	0	0	0	1	0	0	1	0	0	0	0	1	0
STEC671	I	0	0	0	0	0	0	0	0	0	0	0	0	0	0	0	1	0	0	0	0	0	0	0	0	0	0	0	1	0	1	0	0	0	1	0	0	1	0	0	0	0	1	0
STEC672	I	0	0	0	0	0	0	0	0	0	0	0	0	0	0	0	1	0	0	0	0	0	0	0	0	0	0	0	1	0	1	0	0	0	1	0	0	1	0	0	0	0	1	0
STEC673	I	0	0	0	0	0	0	0	0	0	0	0	0	0	0	0	1	0	0	0	0	0	0	0	0	0	0	0	1	0	1	0	0	0	1	0	0	1	0	0	0	0	1	0
STEC674	I	0	0	0	0	0	0	0	0	0	0	0	0	0	0	0	1	0	0	0	0	0	0	0	0	0	0	0	1	0	1	0	0	0	1	0	0	1	0	0	0	0	1	0
STEC675	I	0	0	0	0	0	0	0	0	0	0	0	0	0	0	0	1	0	0	0	0	0	0	0	0	0	0	0	1	0	1	0	0	0	1	0	0	1	0	0	0	0	1	0
STEC676	I	0	0	0	0	0	0	0	0	0	0	0	0	0	0	0	1	0	0	0	0	0	0	0	0	0	0	0	0	0	1	0	0	0	1	0	0	1	0	0	0	0	1	0
STEC677	I	0	0	0	0	0	0	0	0	0	0	0	0	0	0	0	1	0	0	0	0	0	0	0	0	0	0	0	1	0	1	0	0	0	1	0	0	1	0	0	0	0	1	0
STEC678	I	0	0	0	0	0	0	0	0	0	0	0	0	0	0	0	1	0	0	0	0	0	0	0	0	0	0	0	1	0	1	0	0	0	1	0	0	1	0	0	0	0	1	0
STEC679	I	0	0	0	0	0	0	0	0	0	0	0	0	0	0	0	1	0	0	0	0	0	0	0	0	0	0	0	1	0	1	0	0	0	1	0	0	1	0	0	0	0	1	0
STEC680	I	0	0	0	0	0	0	0	0	0	0	0	0	0	0	0	1	0	0	0	0	0	0	0	0	0	0	0	1	0	1	0	0	0	1	0	0	1	0	0	0	0	1	0
STEC681	I	0	0	0	0	0	0	0	0	0	0	0	0	0	0	0	1	0	0	0	0	0	0	0	0	0	0	0	1	0	1	0	0	0	1	0	0	1	0	0	0	0	1	0
STEC682	I	0	0	0	0	0	0	0	0	0	0	0	0	0	0	0	1	0	0	0	0	0	0	0	0	0	0	0	1	0	1	0	0	0	1	0	0	1	0	0	0	0	1	0
STEC683	I	0	0	0	0	0	0	0	0	0	0	0	0	0	0	0	1	0	0	0	0	0	0	0	0	0	0	0	1	0	1	0	0	0	1	0	0	1	0	0	0	0	1	0
STEC684	IV	0	0	0	0	0	0	0	0	0	0	0	0	0	0	0	0	0	0	0	0	0	0	0	0	0	0	0	0	0	0	0	0	0	0	0	0	0	0	0	0	0	0	0
STEC685	IV	0	0	0	0	0	0	0	0	0	0	0	0	0	0	0	0	0	0	0	0	0	0	0	0	0	0	0	0	0	0	0	0	0	0	0	0	0	0	0	0	0	0	0
STEC686	unassigned	0	0	0	0	0	0	0	0	0	0	0	0	0	0	0	0	0	0	0	0	0	0	0	0	0	0	0	0	0	0	0	0	0	0	0	0	0	0	0	0	0	0	0
STEC687	unassigned	0	0	0	0	0	0	0	0	0	0	0	0	0	0	0	0	0	0	0	0	0	0	0	0	0	0	0	0	0	0	0	0	0	0	0	0	0	0	0	0	0	0	0
STEC688	IV	0	0	0	0	0	0	0	0	0	0	0	0	0	0	0	0	0	0	0	0	0	0	0	0	0	0	0	0	0	0	0	0	0	0	0	0	0	0	0	0	0	0	0
STEC689	unassigned	0	0	0	0	0	0	0	0	0	0	0	0	0	0	0	0	0	1	0	0	0	0	0	0	0	0	0	0	0	0	0	0	0	0	0	0	0	0	0	0	0	0	0
STEC691	unassigned	0	0	0	0	0	0	0	0	0	0	0	0	0	0	0	0	0	0	0	0	0	0	0	0	0	0	0	0	0	0	0	0	0	0	0	0	0	0	0	0	0	0	0
STEC692	IV	0	0	0	0	0	0	0	0	0	0	0	0	0	0	0	0	0	0	0	0	0	0	0	0	0	0	0	0	0	0	0	0	0	0	0	0	0	0	0	0	0	0	0
STEC694	unassigned	0	0	0	0	0	0	0	0	0	0	0	0	0	0	0	0	0	0	0	0	0	0	0	0	0	0	0	0	0	0	0	0	0	0	0	0	0	0	0	0	0	0	0
STEC695	unassigned	0	0	0	0	0	0	0	0	0	0	0	0	0	0	0	0	0	0	0	0	0	0	0	0	0	0	0	0	0	0	0	0	0	0	0	0	0	0	0	0	0	0	0
STEC696	II	0	0	0	0	0	0	0	0	0	0	0	0	0	0	0	0	0	0	0	0	0	0	0	0	0	0	0	0	0	0	0	0	0	0	0	0	0	0	0	0	0	0	0
STEC697	unassigned	0	0	0	0	0	0	0	0	0	0	0	0	0	0	0	0	0	0	0	0	0	0	0	0	0	0	0	0	0	0	0	0	0	0	0	0	0	0	0	0	0	0	0
STEC699	unassigned	0	0	0	0	0	0	0	0	0	0	0	0	0	0	0	0	0	0	0	0	0	0	0	0	0	0	0	0	0	0	0	0	0	0	0	0	0	0	0	0	0	0	0
STEC700	unassigned	0	0	0	0	0	0	0	0	0	0	0	0	0	0	0	0	0	0	0	0	0	0	0	0	0	0	0	0	0	0	0	0	0	0	0	0	0	0	0	0	0	0	0
STEC703	II	0	0	0	0	0	0	0	0	0	0	0	0	0	0	0	0	0	0	0	0	0	0	0	0	0	0	0	0	0	0	0	0	0	0	0	0	0	0	0	0	0	0	0
STEC724	III	0	0	0	0	0	0	0	0	0	0	0	0	0	0	0	0	0	0	0	0	0	0	0	0	0	0	0	0	0	0	0	0	0	0	0	0	0	0	0	0	0	0	0
STEC725	unassigned	0	0	0	0	0	0	0	0	0	0	0	0	0	0	0	0	0	0	0	0	0	0	0	0	0	0	0	0	0	0	0	0	0	0	0	0	0	0	0	0	0	0	0
STEC733	unassigned	1	0	0	0	0	0	1	0	0	0	0	0	0	0	0	0	0	0	0	0	0	0	0	0	0	0	0	0	0	0	0	1	0	0	0	0	1	1	1	0	0	1	0
STEC756	III	0	0	0	0	0	0	0	0	0	0	0	0	0	0	0	0	0	0	0	0	0	0	0	0	0	0	0	0	0	0	0	0	0	0	0	0	0	0	0	0	0	0	0
STEC758	III	0	0	0	0	0	0	0	0	0	0	0	0	0	0	0	0	0	0	0	0	0	0	0	0	0	0	0	0	0	0	0	0	0	0	0	0	0	0	0	0	0	0	0
STEC770	IV	0	0	0	0	0	0	0	1	0	0	0	0	0	0	1	0	0	0	0	0	1	0	0	0	0	1	0	1	0	1	0	0	0	0	0	0	1	0	0	0	0	0	0
STEC771	IV	0	0	0	0	0	0	0	1	0	0	0	0	0	0	1	0	0	0	0	0	1	0	0	0	0	1	0	1	0	1	0	0	0	0	0	0	1	0	0	0	0	0	0
STEC802	II	0	0	0	0	0	0	0	0	0	0	0	0	0	0	0	0	0	0	0	0	0	0	0	0	0	0	0	0	0	0	0	0	0	0	0	0	0	0	0	0	0	0	0
STEC803	unassigned	0	0	0	0	0	0	0	0	0	0	0	0	0	0	0	0	0	0	0	0	0	0	0	0	0	0	0	0	0	0	0	0	0	0	0	0	0	0	0	0	0	0	0
STEC830	III	0	0	0	0	0	0	0	0	0	0	0	0	0	0	0	0	0	0	0	0	0	0	0	0	0	0	0	0	0	0	0	0	0	0	0	0	0	0	0	0	0	0	0
STEC835	unassigned	0	0	0	0	0	0	0	0	0	0	0	0	0	0	0	0	0	0	0	0	0	0	0	0	0	0	0	0	0	0	0	0	0	0	0	0	0	0	0	0	0	0	0
STEC837	unassigned	0	0	0	0	0	0	0	0	0	0	0	0	0	0	0	0	0	0	0	0	0	0	0	0	0	0	0	0	0	0	0	0	0	0	0	0	0	0	0	0	0	0	0
STEC838	IV	0	0	0	0	0	0	0	0	0	0	0	0	0	0	0	0	0	0	0	0	0	0	0	0	0	0	0	0	0	0	0	0	0	0	0	0	0	0	0	0	0	0	0
STEC843	IV	0	0	0	0	0	0	0	0	0	0	0	0	0	0	0	0	0	0	0	0	0	0	0	0	0	0	0	0	0	0	0	0	0	0	0	0	0	0	0	0	0	0	0
STEC849	unassigned	0	0	0	0	0	0	0	0	0	0	0	0	0	0	0	0	0	0	0	0	0	0	0	0	0	0	0	0	0	0	0	0	0	0	0	0	0	0	0	0	0	0	0
STEC850	unassigned	0	0	0	0	0	0	0	0	0	0	0	0	0	0	0	0	0	1	0	0	0	0	0	0	0	0	0	0	0	0	0	0	0	0	0	0	0	0	0	0	0	0	0
STEC851	unassigned	0	0	0	0	0	0	0	0	0	0	0	0	0	0	0	0	0	0	0	0	0	0	0	0	0	0	0	0	0	0	0	0	0	0	0	0	0	0	0	0	0	0	0
STEC852	unassigned	0	0	0	0	0	0	0	0	0	0	0	0	0	0	0	0	0	0	0	0	0	0	0	0	0	0	0	0	0	0	0	0	0	0	0	0	0	0	0	0	0	0	0
STEC854	unassigned	0	0	0	0	0	0	0	0	0	0	0	0	0	0	0	0	0	0	0	0	0	0	0	0	0	0	0	0	0	0	0	0	0	0	0	0	0	0	0	0	0	0	0
STEC856	unassigned	0	0	0	0	0	0	0	0	0	0	0	0	0	0	0	0	0	0	0	0	0	0	0	0	0	0	0	0	0	0	0	0	0	0	0	0	0	0	0	0	0	0	0
STEC858	unassigned	0	0	0	0	0	0	0	0	0	0	0	0	0	0	0	0	0	0	0	0	0	0	0	0	0	0	0	0	0	0	0	0	0	0	0	0	0	0	0	0	0	0	0
STEC859	unassigned	0	0	0	0	0	0	0	0	0	0	0	0	0	0	0	0	0	0	0	0	0	0	0	0	0	0	0	0	0	0	0	0	0	0	0	0	0	0	0	0	0	0	0
STEC867	II	0	0	0	0	0	0	0	0	0	0	0	0	0	0	0	0	0	0	0	0	0	0	0	0	0	0	0	0	0	0	0	0	0	0	0	0	0	0	0	0	0	0	0
STEC875	unassigned	0	0	0	0	0	0	0	0	0	0	0	0	0	0	0	0	0	0	0	0	0	0	0	0	0	0	0	0	0	0	0	0	0	0	0	0	0	0	0	0	0	0	0
STEC877	unassigned	0	0	0	0	0	0	0	0	0	0	0	0	0	0	0	0	0	0	0	0	0	0	0	0	0	0	0	0	0	0	0	0	0	0	0	0	0	0	0	0	0	0	0
STEC878	IV	0	0	0	0	0	0	0	0	0	0	0	0	0	0	0	0	0	0	0	0	0	0	0	0	0	0	0	0	0	0	0	0	0	1	0	0	0	0	0	0	0	0	0
STEC886	unassigned	0	0	0	0	0	0	0	0	0	0	0	0	0	0	0	0	0	0	0	0	0	0	0	0	0	0	0	0	0	0	0	0	0	0	0	0	0	0	0	0	0	0	0
STEC887	unassigned	0	0	0	0	0	0	0	0	0	0	0	0	0	0	0	0	0	0	0	0	0	0	0	0	0	0	0	0	0	0	0	0	0	0	0	0	0	0	0	0	0	0	0
STEC888	unassigned	0	0	0	0	0	0	0	0	0	0	0	0	0	0	0	0	0	0	0	0	0	0	0	0	0	0	0	0	0	0	0	0	0	0	0	0	0	0	0	0	0	0	0
STEC891	unassigned	0	0	0	0	0	0	0	0	0	0	0	0	0	0	0	0	0	0	0	0	0	0	0	0	0	0	0	0	0	0	0	0	0	0	0	0	0	0	0	0	0	0	0
STEC892	unassigned	0	0	0	0	0	0	0	0	0	0	0	0	0	0	0	0	0	0	0	0	0	0	0	0	0	0	0	0	0	0	0	0	0	0	0	0	0	0	0	0	0	0	0
STEC895	unassigned	0	0	0	0	0	0	0	0	0	0	0	0	0	0	0	0	0	0	0	0	0	0	0	0	0	0	0	0	0	0	0	0	0	0	0	0	0	0	0	0	0	0	0
STEC896	unassigned	0	0	0	0	0	0	0	0	0	0	0	0	0	0	0	0	0	0	0	0	0	0	0	0	0	0	0	0	0	0	0	0	0	0	0	0	0	0	0	0	0	0	0
STEC897	unassigned	0	0	0	0	0	0	0	0	0	0	0	0	0	0	0	0	0	0	0	0	0	0	0	0	0	0	0	0	0	0	0	0	0	0	0	0	0	0	0	0	0	0	0
STEC905	unassigned	0	0	0	0	0	0	0	0	0	0	0	0	0	0	0	0	0	0	0	0	0	0	0	0	0	0	0	0	0	0	0	0	0	0	0	0	0	0	0	0	0	0	0
STEC906	unassigned	0	0	0	0	0	0	0	0	0	0	0	0	0	0	0	0	0	0	0	0	0	0	0	0	0	0	0	0	0	0	0	0	0	0	0	0	0	0	0	0	0	0	0
STEC907	unassigned	0	0	0	0	0	0	0	0	0	0	0	0	0	0	0	0	0	0	0	0	0	0	0	0	0	0	0	0	0	0	0	0	0	0	0	0	0	0	0	0	0	0	0
STEC908	unassigned	0	0	0	0	0	0	0	0	0	0	0	0	0	0	0	0	0	0	0	0	0	0	0	0	0	0	0	0	0	0	0	0	0	0	0	0	0	0	0	0	0	0	0
STEC919	unassigned	0	0	0	0	0	0	0	0	0	0	0	0	0	0	0	0	0	0	0	0	0	0	0	0	0	0	0	0	0	0	0	0	0	0	0	0	0	0	0	0	0	0	0
STEC920	unassigned	0	0	0	0	0	0	0	0	0	0	0	0	0	0	0	0	0	0	0	0	0	0	0	0	0	0	0	0	0	0	0	0	0	0	0	0	0	0	0	0	0	0	0
STEC925	II	0	0	0	0	0	0	0	0	0	0	0	0	0	0	0	0	0	0	0	0	0	0	0	0	0	0	0	0	0	0	0	0	0	0	0	0	0	0	0	0	0	0	0
STEC926	unassigned	0	0	0	0	0	0	0	0	0	0	0	0	0	0	0	0	0	0	0	0	0	0	0	0	0	0	0	0	0	0	0	0	0	0	0	0	0	0	0	0	0	0	0
STEC943	unassigned	0	0	0	0	0	0	0	0	0	0	0	0	0	0	0	0	0	0	0	0	0	0	0	0	0	0	0	0	0	0	0	0	0	0	0	0	0	0	0	0	0	0	0
STEC953	unassigned	0	0	0	0	0	0	0	0	0	0	0	0	0	0	0	0	0	0	0	0	0	0	0	0	0	0	0	0	0	0	0	0	0	0	0	0	0	0	0	0	0	0	0
STEC954	unassigned	0	0	0	0	0	0	0	0	0	0	0	0	0	0	0	0	0	0	0	0	0	0	0	0	0	0	0	0	0	0	0	0	0	0	0	0	0	0	0	0	0	0	0
STEC956	unassigned	0	0	0	0	0	0	0	0	0	0	0	0	0	0	0	0	0	0	0	0	0	0	0	0	0	0	0	0	0	0	0	0	0	0	0	0	0	0	0	0	0	0	0
STEC965	unassigned	0	0	1	0	0	0	0	1	0	0	1	1	0	1	0	0	1	0	0	0	1	0	0	0	0	1	0	0	0	1	0	0	0	0	0	0	1	0	0	1	0	0	0
STEC967	unassigned	0	0	0	0	0	0	0	0	0	0	0	0	0	0	0	0	0	0	0	0	0	0	0	0	0	0	0	0	0	0	0	0	0	0	0	0	0	0	0	0	0	0	0
STEC968	unassigned	0	0	0	0	0	0	0	0	0	0	0	0	0	0	0	0	0	0	0	0	0	0	0	0	0	0	0	0	0	0	0	0	0	0	0	0	0	0	0	0	0	0	0
STEC973	unassigned	0	0	0	0	0	0	0	0	0	0	0	0	0	0	0	0	0	0	0	0	0	0	0	0	0	0	0	0	0	0	0	0	0	0	0	0	0	0	0	0	0	0	0
STEC974	unassigned	0	0	0	0	0	0	0	0	0	0	0	0	0	0	0	0	0	0	0	0	0	0	0	0	0	0	0	0	0	0	0	0	0	0	0	0	0	0	0	0	0	0	0
STEC975	unassigned	0	0	0	0	0	0	0	0	0	0	0	0	0	0	0	0	0	0	0	0	0	0	0	0	0	0	0	0	0	0	0	0	0	0	0	0	0	0	0	0	0	0	0
STEC976	unassigned	0	0	0	0	0	0	0	0	0	0	0	0	0	0	0	0	0	1	0	0	0	0	0	0	0	0	0	0	0	0	0	0	0	0	0	0	0	0	0	0	0	0	0
STEC981	unassigned	0	0	0	0	0	0	0	0	0	0	0	0	0	0	0	0	0	0	0	0	0	0	0	0	0	0	0	0	0	0	0	0	0	0	0	0	0	0	0	0	0	0	0
STEC997	unassigned	0	0	0	0	0	0	0	0	0	0	0	0	0	0	0	0	0	0	0	0	0	0	0	0	0	0	0	0	0	0	0	0	0	0	0	0	0	0	0	0	0	0	0
Note: "0" means the absence of a specific AMR gene; "1" means the presence of a specific AMR gene.

## Sheet: Table S4
Table S4. BLAST search results of fosA7 gene in NCBI nr/nt database
Organism	Source	Country	Year of submission	GenBank accession No.	Coverage (%)	Identity (%)
E. coli	Not applicable	USA	2020	NG_067231.1	100	100
E. coli	Not applicable	Hangzhou, China	2019	CP041919.1	100	100
E. coli	Human	HongKong, China	2017	CP019250.1	100	100
E. coli	Not applicable	USA	2018	CP027597.1	100	100
E. coli	Chicken	Hebei, China	2017	CP020933.1	100	100
E. coli	Human	USA	2016	CP014670.1	100	100
E. coli	Human	USA	2016	CP014583.1	100	100
E. coli	Swine	USA	2016	CP015912.1	100	100
E. coli	Human	Norway	2014	LM996465.1	100	100
E. coli	Human	Norway	2014	LM996307.1	100	100
E. coli	Human	Norway	2014	LM995993.1	100	100
E. coli	Human	Norway	2014	LK931533.1	100	100
E. coli	Dog	Brazil	2018	MK043330.1	100	99.76
E. coli	Cattle	USA	2014	CP010344.1	92	100
fosA7 of reference strain STEC310 was used as the comparison sequence.
